# Supplementary material for: Detailed description and illustration of larva, pupa and imago of Holorusia mikado (Westwood, 1876) (Diptera: Tipulidae) from Japan
Source: Biodivers Data J. 2021 May 1;9:e58009. doi: 10.3897/BDJ.9.e58009 (PMC8106672; doi:10.3897/BDJ.9.e58009)
Supplement: XML Treatment for Holorusia mikado [file BDJ.9.e58009-treatment1.xml]

<!DOCTYPE tp:taxon-treatment
  PUBLIC "-//TaxonX//DTD Taxonomic Treatment Publishing DTD v0 20100105//EN" "tax-treatment-NSO.dtd">
<tp:taxon-treatment xmlns:tp="http://www.plazi.org/taxpub"><tp:treatment-meta><mixed-citation publication-type="journal"><person-group><name><surname>Kolcsár</surname><given-names>Levente-Péter</given-names></name><name><surname>Nakamura</surname><given-names>Takeyuki</given-names></name><name><surname>Kato</surname><given-names>Daichi</given-names></name><name><surname>Watanabe</surname><given-names>Kozo</given-names></name></person-group><article-title>Detailed description and illustration of larva, pupa and imago of <italic><tp:taxon-name><tp:taxon-name-part taxon-name-part-type="genus" reg="Holorusia">Holorusia</tp:taxon-name-part> <tp:taxon-name-part taxon-name-part-type="species" reg="mikado">mikado</tp:taxon-name-part></tp:taxon-name></italic> (Westwood, 1876) (<tp:taxon-name><tp:taxon-name-part taxon-name-part-type="order">Diptera</tp:taxon-name-part></tp:taxon-name>: <tp:taxon-name><tp:taxon-name-part taxon-name-part-type="family">Tipulidae</tp:taxon-name-part></tp:taxon-name>) from Japan</article-title><source>Biodivers Data J</source><day>01</day><month>5</month><year>2021</year><volume>9</volume><pub-id pub-id-type="doi">10.3897/BDJ.9.e58009</pub-id></mixed-citation></tp:treatment-meta><tp:nomenclature><tp:taxon-name><object-id xmlns:xlink="http://www.w3.org/1999/xlink" content-type="arpha" xlink:type="simple">41DCFE7E-9EE6-57B6-9E1D-0C85A6F62F6A</object-id><tp:taxon-name-part taxon-name-part-type="genus">Holorusia</tp:taxon-name-part> <tp:taxon-name-part taxon-name-part-type="species">mikado</tp:taxon-name-part></tp:taxon-name><tp:taxon-authority>(Westwood, 1876)</tp:taxon-authority><tp:nomenclature-citation-list><tp:nomenclature-citation><tp:taxon-name><tp:taxon-name-part taxon-name-part-type="genus" reg="Tipula">Tipula</tp:taxon-name-part> <tp:taxon-name-part taxon-name-part-type="species" reg="mikado">mikado</tp:taxon-name-part></tp:taxon-name><comment> Westwood in <xref ref-type="bibr" rid="B5930895">Westwood 1876</xref></comment></tp:nomenclature-citation><tp:nomenclature-citation><tp:taxon-name><tp:taxon-name-part taxon-name-part-type="genus" reg="Holurusia">Holurusia</tp:taxon-name-part> <tp:taxon-name-part taxon-name-part-type="species" reg="mikado">mikado</tp:taxon-name-part></tp:taxon-name><comment> (Westwood) in <xref ref-type="bibr" rid="B5930926">Enderlein 1917</xref></comment></tp:nomenclature-citation><tp:nomenclature-citation><tp:taxon-name><tp:taxon-name-part taxon-name-part-type="genus" reg="Ctenacroscelis">Ctenacroscelis</tp:taxon-name-part> <tp:taxon-name-part taxon-name-part-type="species" reg="mikado">mikado</tp:taxon-name-part></tp:taxon-name><comment> (Westwood) in <xref ref-type="bibr" rid="B5931003">Edwards 1921</xref></comment></tp:nomenclature-citation><tp:nomenclature-citation><tp:taxon-name><tp:taxon-name-part taxon-name-part-type="genus" reg="Holurusia">Holurusia</tp:taxon-name-part> <tp:taxon-name-part taxon-name-part-type="species" reg="mikado">mikado</tp:taxon-name-part></tp:taxon-name><comment> (Westwood) in <xref ref-type="bibr" rid="B5930886">Vane-Wright 1967</xref></comment></tp:nomenclature-citation></tp:nomenclature-citation-list></tp:nomenclature><tp:treatment-sec sec-type="materials"><title>Materials</title><list list-type="alpha-lower" list-content="occurrences"><list-item><p><bold>Type status:</bold> <named-content xmlns:xlink="http://www.w3.org/1999/xlink" content-type="dwc:typeStatus" xlink:type="simple">Other material</named-content>. <bold>Occurrence:</bold> recordedBy: <named-content xmlns:xlink="http://www.w3.org/1999/xlink" content-type="dwc:recordedBy" xlink:type="simple">L.-P. Kolcsár</named-content>; individualCount: <named-content xmlns:xlink="http://www.w3.org/1999/xlink" content-type="dwc:individualCount" xlink:type="simple">4</named-content>; sex: <named-content xmlns:xlink="http://www.w3.org/1999/xlink" content-type="dwc:sex" xlink:type="simple">2 males, 2 females</named-content>; lifeStage: <named-content xmlns:xlink="http://www.w3.org/1999/xlink" content-type="dwc:lifeStage" xlink:type="simple">adult</named-content>; <bold>Location:</bold> island: <named-content xmlns:xlink="http://www.w3.org/1999/xlink" content-type="dwc:island" xlink:type="simple">Honshu</named-content>; country: <named-content xmlns:xlink="http://www.w3.org/1999/xlink" content-type="dwc:country" xlink:type="simple">Japan</named-content>; stateProvince: <named-content xmlns:xlink="http://www.w3.org/1999/xlink" content-type="dwc:stateProvince" xlink:type="simple">Yamagata</named-content>; municipality: <named-content xmlns:xlink="http://www.w3.org/1999/xlink" content-type="dwc:municipality" xlink:type="simple">Oguni</named-content>; locality: <named-content xmlns:xlink="http://www.w3.org/1999/xlink" content-type="dwc:locality" xlink:type="simple">Arakawa River Valley</named-content>; verbatimElevation: <named-content xmlns:xlink="http://www.w3.org/1999/xlink" content-type="dwc:verbatimElevation" xlink:type="simple">340 m</named-content>; decimalLatitude: <named-content xmlns:xlink="http://www.w3.org/1999/xlink" content-type="dwc:decimalLatitude" xlink:type="simple">38.192667</named-content>; decimalLongitude: <named-content xmlns:xlink="http://www.w3.org/1999/xlink" content-type="dwc:decimalLongitude" xlink:type="simple">139.803333</named-content>; <bold>Identification:</bold> identifiedBy: <named-content xmlns:xlink="http://www.w3.org/1999/xlink" content-type="dwc:identifiedBy" xlink:type="simple">L.-P. Kolcsár</named-content>; <bold>Event:</bold> samplingProtocol: <named-content xmlns:xlink="http://www.w3.org/1999/xlink" content-type="dwc:samplingProtocol" xlink:type="simple">reared</named-content>; eventDate: <named-content xmlns:xlink="http://www.w3.org/1999/xlink" content-type="dwc:eventDate" xlink:type="simple">30-04-2020 – 01-05-2020 (reared)</named-content>; <bold>Record Level:</bold> institutionCode: <named-content xmlns:xlink="http://www.w3.org/1999/xlink" content-type="dwc:institutionCode" xlink:type="simple">CKLP</named-content></p></list-item><list-item><p><bold>Type status:</bold> <named-content xmlns:xlink="http://www.w3.org/1999/xlink" content-type="dwc:typeStatus" xlink:type="simple">Other material</named-content>. <bold>Occurrence:</bold> recordedBy: <named-content xmlns:xlink="http://www.w3.org/1999/xlink" content-type="dwc:recordedBy" xlink:type="simple">T. Nakamura</named-content>; individualCount: <named-content xmlns:xlink="http://www.w3.org/1999/xlink" content-type="dwc:individualCount" xlink:type="simple">1</named-content>; sex: <named-content xmlns:xlink="http://www.w3.org/1999/xlink" content-type="dwc:sex" xlink:type="simple">male</named-content>; lifeStage: <named-content xmlns:xlink="http://www.w3.org/1999/xlink" content-type="dwc:lifeStage" xlink:type="simple">adult</named-content>; <bold>Location:</bold> island: <named-content xmlns:xlink="http://www.w3.org/1999/xlink" content-type="dwc:island" xlink:type="simple">Honshu</named-content>; country: <named-content xmlns:xlink="http://www.w3.org/1999/xlink" content-type="dwc:country" xlink:type="simple">Japan</named-content>; stateProvince: <named-content xmlns:xlink="http://www.w3.org/1999/xlink" content-type="dwc:stateProvince" xlink:type="simple">Aomori</named-content>; municipality: <named-content xmlns:xlink="http://www.w3.org/1999/xlink" content-type="dwc:municipality" xlink:type="simple">Kawaratai</named-content>; locality: <named-content xmlns:xlink="http://www.w3.org/1999/xlink" content-type="dwc:locality" xlink:type="simple">Nishimeya Vi.</named-content>; <bold>Identification:</bold> identifiedBy: <named-content xmlns:xlink="http://www.w3.org/1999/xlink" content-type="dwc:identifiedBy" xlink:type="simple">T. Nakamura</named-content>; <bold>Event:</bold> samplingProtocol: <named-content xmlns:xlink="http://www.w3.org/1999/xlink" content-type="dwc:samplingProtocol" xlink:type="simple">Malaise trap</named-content>; eventDate: <named-content xmlns:xlink="http://www.w3.org/1999/xlink" content-type="dwc:eventDate" xlink:type="simple">2010-06-15 – 2010-08-03</named-content>; <bold>Record Level:</bold> institutionCode: <named-content xmlns:xlink="http://www.w3.org/1999/xlink" content-type="dwc:institutionCode" xlink:type="simple">SCHU</named-content></p></list-item><list-item><p><bold>Type status:</bold> <named-content xmlns:xlink="http://www.w3.org/1999/xlink" content-type="dwc:typeStatus" xlink:type="simple">Other material</named-content>. <bold>Occurrence:</bold> recordedBy: <named-content xmlns:xlink="http://www.w3.org/1999/xlink" content-type="dwc:recordedBy" xlink:type="simple">T. Nakamura</named-content>; individualCount: <named-content xmlns:xlink="http://www.w3.org/1999/xlink" content-type="dwc:individualCount" xlink:type="simple">1</named-content>; sex: <named-content xmlns:xlink="http://www.w3.org/1999/xlink" content-type="dwc:sex" xlink:type="simple">male</named-content>; lifeStage: <named-content xmlns:xlink="http://www.w3.org/1999/xlink" content-type="dwc:lifeStage" xlink:type="simple">adult</named-content>; <bold>Location:</bold> island: <named-content xmlns:xlink="http://www.w3.org/1999/xlink" content-type="dwc:island" xlink:type="simple">Honshu</named-content>; country: <named-content xmlns:xlink="http://www.w3.org/1999/xlink" content-type="dwc:country" xlink:type="simple">Japan</named-content>; stateProvince: <named-content xmlns:xlink="http://www.w3.org/1999/xlink" content-type="dwc:stateProvince" xlink:type="simple">Aomori</named-content>; municipality: <named-content xmlns:xlink="http://www.w3.org/1999/xlink" content-type="dwc:municipality" xlink:type="simple">Hirosaki City</named-content>; locality: <named-content xmlns:xlink="http://www.w3.org/1999/xlink" content-type="dwc:locality" xlink:type="simple">Inekarizawa</named-content>; <bold>Identification:</bold> identifiedBy: <named-content xmlns:xlink="http://www.w3.org/1999/xlink" content-type="dwc:identifiedBy" xlink:type="simple">T. Nakamura</named-content>; <bold>Event:</bold> eventDate: <named-content xmlns:xlink="http://www.w3.org/1999/xlink" content-type="dwc:eventDate" xlink:type="simple">08/01/2013</named-content>; <bold>Record Level:</bold> institutionCode: <named-content xmlns:xlink="http://www.w3.org/1999/xlink" content-type="dwc:institutionCode" xlink:type="simple">SCHU</named-content></p></list-item><list-item><p><bold>Type status:</bold> <named-content xmlns:xlink="http://www.w3.org/1999/xlink" content-type="dwc:typeStatus" xlink:type="simple">Other material</named-content>. <bold>Occurrence:</bold> recordedBy: <named-content xmlns:xlink="http://www.w3.org/1999/xlink" content-type="dwc:recordedBy" xlink:type="simple">T. Nakamura</named-content>; individualCount: <named-content xmlns:xlink="http://www.w3.org/1999/xlink" content-type="dwc:individualCount" xlink:type="simple">7</named-content>; sex: <named-content xmlns:xlink="http://www.w3.org/1999/xlink" content-type="dwc:sex" xlink:type="simple">6 males, 1 female</named-content>; lifeStage: <named-content xmlns:xlink="http://www.w3.org/1999/xlink" content-type="dwc:lifeStage" xlink:type="simple">adult</named-content>; <bold>Location:</bold> island: <named-content xmlns:xlink="http://www.w3.org/1999/xlink" content-type="dwc:island" xlink:type="simple">Honshu</named-content>; country: <named-content xmlns:xlink="http://www.w3.org/1999/xlink" content-type="dwc:country" xlink:type="simple">Japan</named-content>; stateProvince: <named-content xmlns:xlink="http://www.w3.org/1999/xlink" content-type="dwc:stateProvince" xlink:type="simple">Tochigi</named-content>; municipality: <named-content xmlns:xlink="http://www.w3.org/1999/xlink" content-type="dwc:municipality" xlink:type="simple">Motegi Town</named-content>; locality: <named-content xmlns:xlink="http://www.w3.org/1999/xlink" content-type="dwc:locality" xlink:type="simple">Ayuta</named-content>; <bold>Identification:</bold> identifiedBy: <named-content xmlns:xlink="http://www.w3.org/1999/xlink" content-type="dwc:identifiedBy" xlink:type="simple">T. Nakamura</named-content>; <bold>Event:</bold> eventDate: <named-content xmlns:xlink="http://www.w3.org/1999/xlink" content-type="dwc:eventDate" xlink:type="simple">08/09/2005</named-content>; <bold>Record Level:</bold> institutionCode: <named-content xmlns:xlink="http://www.w3.org/1999/xlink" content-type="dwc:institutionCode" xlink:type="simple">SCHU</named-content></p></list-item><list-item><p><bold>Type status:</bold> <named-content xmlns:xlink="http://www.w3.org/1999/xlink" content-type="dwc:typeStatus" xlink:type="simple">Other material</named-content>. <bold>Occurrence:</bold> recordedBy: <named-content xmlns:xlink="http://www.w3.org/1999/xlink" content-type="dwc:recordedBy" xlink:type="simple">K. Sato</named-content>; individualCount: <named-content xmlns:xlink="http://www.w3.org/1999/xlink" content-type="dwc:individualCount" xlink:type="simple">1</named-content>; sex: <named-content xmlns:xlink="http://www.w3.org/1999/xlink" content-type="dwc:sex" xlink:type="simple">female</named-content>; lifeStage: <named-content xmlns:xlink="http://www.w3.org/1999/xlink" content-type="dwc:lifeStage" xlink:type="simple">adult</named-content>; <bold>Location:</bold> island: <named-content xmlns:xlink="http://www.w3.org/1999/xlink" content-type="dwc:island" xlink:type="simple">Honshu</named-content>; country: <named-content xmlns:xlink="http://www.w3.org/1999/xlink" content-type="dwc:country" xlink:type="simple">Japan</named-content>; stateProvince: <named-content xmlns:xlink="http://www.w3.org/1999/xlink" content-type="dwc:stateProvince" xlink:type="simple">Tochigi</named-content>; municipality: <named-content xmlns:xlink="http://www.w3.org/1999/xlink" content-type="dwc:municipality" xlink:type="simple">Utsunomiya City</named-content>; locality: <named-content xmlns:xlink="http://www.w3.org/1999/xlink" content-type="dwc:locality" xlink:type="simple">Tsuruta-numa</named-content>; <bold>Identification:</bold> identifiedBy: <named-content xmlns:xlink="http://www.w3.org/1999/xlink" content-type="dwc:identifiedBy" xlink:type="simple">T. Nakamura</named-content>; <bold>Event:</bold> eventDate: <named-content xmlns:xlink="http://www.w3.org/1999/xlink" content-type="dwc:eventDate" xlink:type="simple">16/07/1999</named-content>; <bold>Record Level:</bold> institutionCode: <named-content xmlns:xlink="http://www.w3.org/1999/xlink" content-type="dwc:institutionCode" xlink:type="simple">SCHU</named-content></p></list-item><list-item><p><bold>Type status:</bold> <named-content xmlns:xlink="http://www.w3.org/1999/xlink" content-type="dwc:typeStatus" xlink:type="simple">Other material</named-content>. <bold>Occurrence:</bold> recordedBy: <named-content xmlns:xlink="http://www.w3.org/1999/xlink" content-type="dwc:recordedBy" xlink:type="simple">Y. Ohshim</named-content>; individualCount: <named-content xmlns:xlink="http://www.w3.org/1999/xlink" content-type="dwc:individualCount" xlink:type="simple">7</named-content>; sex: <named-content xmlns:xlink="http://www.w3.org/1999/xlink" content-type="dwc:sex" xlink:type="simple">6 males, 1 female</named-content>; lifeStage: <named-content xmlns:xlink="http://www.w3.org/1999/xlink" content-type="dwc:lifeStage" xlink:type="simple">adult</named-content>; <bold>Location:</bold> island: <named-content xmlns:xlink="http://www.w3.org/1999/xlink" content-type="dwc:island" xlink:type="simple">Honshu</named-content>; country: <named-content xmlns:xlink="http://www.w3.org/1999/xlink" content-type="dwc:country" xlink:type="simple">Japan</named-content>; stateProvince: <named-content xmlns:xlink="http://www.w3.org/1999/xlink" content-type="dwc:stateProvince" xlink:type="simple">Tochigi</named-content>; municipality: <named-content xmlns:xlink="http://www.w3.org/1999/xlink" content-type="dwc:municipality" xlink:type="simple">Utsunomiya City</named-content>; locality: <named-content xmlns:xlink="http://www.w3.org/1999/xlink" content-type="dwc:locality" xlink:type="simple">Tsuruta-numa</named-content>; <bold>Identification:</bold> identifiedBy: <named-content xmlns:xlink="http://www.w3.org/1999/xlink" content-type="dwc:identifiedBy" xlink:type="simple">T. Nakamura</named-content>; <bold>Event:</bold> eventDate: <named-content xmlns:xlink="http://www.w3.org/1999/xlink" content-type="dwc:eventDate" xlink:type="simple">06/05/2009</named-content>; <bold>Record Level:</bold> institutionCode: <named-content xmlns:xlink="http://www.w3.org/1999/xlink" content-type="dwc:institutionCode" xlink:type="simple">SCHU</named-content></p></list-item><list-item><p><bold>Type status:</bold> <named-content xmlns:xlink="http://www.w3.org/1999/xlink" content-type="dwc:typeStatus" xlink:type="simple">Other material</named-content>. <bold>Occurrence:</bold> recordedBy: <named-content xmlns:xlink="http://www.w3.org/1999/xlink" content-type="dwc:recordedBy" xlink:type="simple">T. Nakamura</named-content>; individualCount: <named-content xmlns:xlink="http://www.w3.org/1999/xlink" content-type="dwc:individualCount" xlink:type="simple">2</named-content>; sex: <named-content xmlns:xlink="http://www.w3.org/1999/xlink" content-type="dwc:sex" xlink:type="simple">male</named-content>; lifeStage: <named-content xmlns:xlink="http://www.w3.org/1999/xlink" content-type="dwc:lifeStage" xlink:type="simple">adult</named-content>; <bold>Location:</bold> island: <named-content xmlns:xlink="http://www.w3.org/1999/xlink" content-type="dwc:island" xlink:type="simple">Honshu</named-content>; country: <named-content xmlns:xlink="http://www.w3.org/1999/xlink" content-type="dwc:country" xlink:type="simple">Japan</named-content>; stateProvince: <named-content xmlns:xlink="http://www.w3.org/1999/xlink" content-type="dwc:stateProvince" xlink:type="simple">Tochigi</named-content>; municipality: <named-content xmlns:xlink="http://www.w3.org/1999/xlink" content-type="dwc:municipality" xlink:type="simple">Utsunomiya City</named-content>; locality: <named-content xmlns:xlink="http://www.w3.org/1999/xlink" content-type="dwc:locality" xlink:type="simple">Tsuruta-numa</named-content>; <bold>Identification:</bold> identifiedBy: <named-content xmlns:xlink="http://www.w3.org/1999/xlink" content-type="dwc:identifiedBy" xlink:type="simple">T. Nakamura</named-content>; <bold>Event:</bold> eventDate: <named-content xmlns:xlink="http://www.w3.org/1999/xlink" content-type="dwc:eventDate" xlink:type="simple">20/07/2011</named-content>; <bold>Record Level:</bold> institutionCode: <named-content xmlns:xlink="http://www.w3.org/1999/xlink" content-type="dwc:institutionCode" xlink:type="simple">SCHU</named-content></p></list-item><list-item><p><bold>Type status:</bold> <named-content xmlns:xlink="http://www.w3.org/1999/xlink" content-type="dwc:typeStatus" xlink:type="simple">Other material</named-content>. <bold>Occurrence:</bold> recordedBy: <named-content xmlns:xlink="http://www.w3.org/1999/xlink" content-type="dwc:recordedBy" xlink:type="simple">I. Waki</named-content>; individualCount: <named-content xmlns:xlink="http://www.w3.org/1999/xlink" content-type="dwc:individualCount" xlink:type="simple">2</named-content>; sex: <named-content xmlns:xlink="http://www.w3.org/1999/xlink" content-type="dwc:sex" xlink:type="simple">1 male, 1 female</named-content>; lifeStage: <named-content xmlns:xlink="http://www.w3.org/1999/xlink" content-type="dwc:lifeStage" xlink:type="simple">adult</named-content>; <bold>Location:</bold> island: <named-content xmlns:xlink="http://www.w3.org/1999/xlink" content-type="dwc:island" xlink:type="simple">Honshu</named-content>; country: <named-content xmlns:xlink="http://www.w3.org/1999/xlink" content-type="dwc:country" xlink:type="simple">Japan</named-content>; stateProvince: <named-content xmlns:xlink="http://www.w3.org/1999/xlink" content-type="dwc:stateProvince" xlink:type="simple">Kanagawa</named-content>; municipality: <named-content xmlns:xlink="http://www.w3.org/1999/xlink" content-type="dwc:municipality" xlink:type="simple">Yokohama City</named-content>; locality: <named-content xmlns:xlink="http://www.w3.org/1999/xlink" content-type="dwc:locality" xlink:type="simple">Midori-ku</named-content>; <bold>Identification:</bold> identifiedBy: <named-content xmlns:xlink="http://www.w3.org/1999/xlink" content-type="dwc:identifiedBy" xlink:type="simple">T. Nakamura</named-content>; <bold>Event:</bold> eventDate: <named-content xmlns:xlink="http://www.w3.org/1999/xlink" content-type="dwc:eventDate" xlink:type="simple">08/11/2002</named-content>; <bold>Record Level:</bold> institutionCode: <named-content xmlns:xlink="http://www.w3.org/1999/xlink" content-type="dwc:institutionCode" xlink:type="simple">SCHU</named-content></p></list-item><list-item><p><bold>Type status:</bold> <named-content xmlns:xlink="http://www.w3.org/1999/xlink" content-type="dwc:typeStatus" xlink:type="simple">Other material</named-content>. <bold>Occurrence:</bold> recordedBy: <named-content xmlns:xlink="http://www.w3.org/1999/xlink" content-type="dwc:recordedBy" xlink:type="simple">D. Kato</named-content>; individualCount: <named-content xmlns:xlink="http://www.w3.org/1999/xlink" content-type="dwc:individualCount" xlink:type="simple">1</named-content>; sex: <named-content xmlns:xlink="http://www.w3.org/1999/xlink" content-type="dwc:sex" xlink:type="simple">female</named-content>; lifeStage: <named-content xmlns:xlink="http://www.w3.org/1999/xlink" content-type="dwc:lifeStage" xlink:type="simple">adult</named-content>; <bold>Location:</bold> island: <named-content xmlns:xlink="http://www.w3.org/1999/xlink" content-type="dwc:island" xlink:type="simple">Honshu</named-content>; country: <named-content xmlns:xlink="http://www.w3.org/1999/xlink" content-type="dwc:country" xlink:type="simple">Japan</named-content>; stateProvince: <named-content xmlns:xlink="http://www.w3.org/1999/xlink" content-type="dwc:stateProvince" xlink:type="simple">Niigata</named-content>; municipality: <named-content xmlns:xlink="http://www.w3.org/1999/xlink" content-type="dwc:municipality" xlink:type="simple">Tokamachi-shi</named-content>; locality: <named-content xmlns:xlink="http://www.w3.org/1999/xlink" content-type="dwc:locality" xlink:type="simple">Matsunoyama-Arahama</named-content>; verbatimElevation: <named-content xmlns:xlink="http://www.w3.org/1999/xlink" content-type="dwc:verbatimElevation" xlink:type="simple">310 m</named-content>; decimalLatitude: <named-content xmlns:xlink="http://www.w3.org/1999/xlink" content-type="dwc:decimalLatitude" xlink:type="simple">37.09791</named-content>; decimalLongitude: <named-content xmlns:xlink="http://www.w3.org/1999/xlink" content-type="dwc:decimalLongitude" xlink:type="simple">138.615166</named-content>; <bold>Identification:</bold> identifiedBy: <named-content xmlns:xlink="http://www.w3.org/1999/xlink" content-type="dwc:identifiedBy" xlink:type="simple">D. Kato</named-content>; <bold>Event:</bold> eventDate: <named-content xmlns:xlink="http://www.w3.org/1999/xlink" content-type="dwc:eventDate" xlink:type="simple">29/06/2020</named-content>; <bold>Record Level:</bold> institutionCode: <named-content xmlns:xlink="http://www.w3.org/1999/xlink" content-type="dwc:institutionCode" xlink:type="simple">EMMNS</named-content></p></list-item><list-item><p><bold>Type status:</bold> <named-content xmlns:xlink="http://www.w3.org/1999/xlink" content-type="dwc:typeStatus" xlink:type="simple">Other material</named-content>. <bold>Occurrence:</bold> recordedBy: <named-content xmlns:xlink="http://www.w3.org/1999/xlink" content-type="dwc:recordedBy" xlink:type="simple">D. Kato</named-content>; individualCount: <named-content xmlns:xlink="http://www.w3.org/1999/xlink" content-type="dwc:individualCount" xlink:type="simple">1</named-content>; sex: <named-content xmlns:xlink="http://www.w3.org/1999/xlink" content-type="dwc:sex" xlink:type="simple">male</named-content>; lifeStage: <named-content xmlns:xlink="http://www.w3.org/1999/xlink" content-type="dwc:lifeStage" xlink:type="simple">adult</named-content>; <bold>Location:</bold> island: <named-content xmlns:xlink="http://www.w3.org/1999/xlink" content-type="dwc:island" xlink:type="simple">Honshu</named-content>; country: <named-content xmlns:xlink="http://www.w3.org/1999/xlink" content-type="dwc:country" xlink:type="simple">Japan</named-content>; stateProvince: <named-content xmlns:xlink="http://www.w3.org/1999/xlink" content-type="dwc:stateProvince" xlink:type="simple">Niigata</named-content>; municipality: <named-content xmlns:xlink="http://www.w3.org/1999/xlink" content-type="dwc:municipality" xlink:type="simple">Tokamachi-shi</named-content>; locality: <named-content xmlns:xlink="http://www.w3.org/1999/xlink" content-type="dwc:locality" xlink:type="simple">Matsunoyama-Arahama</named-content>; verbatimElevation: <named-content xmlns:xlink="http://www.w3.org/1999/xlink" content-type="dwc:verbatimElevation" xlink:type="simple">310 m</named-content>; decimalLatitude: <named-content xmlns:xlink="http://www.w3.org/1999/xlink" content-type="dwc:decimalLatitude" xlink:type="simple">37.09791</named-content>; decimalLongitude: <named-content xmlns:xlink="http://www.w3.org/1999/xlink" content-type="dwc:decimalLongitude" xlink:type="simple">138.615166</named-content>; <bold>Identification:</bold> identifiedBy: <named-content xmlns:xlink="http://www.w3.org/1999/xlink" content-type="dwc:identifiedBy" xlink:type="simple">D. Kato</named-content>; <bold>Event:</bold> eventDate: <named-content xmlns:xlink="http://www.w3.org/1999/xlink" content-type="dwc:eventDate" xlink:type="simple">22/06/2020</named-content>; <bold>Record Level:</bold> institutionCode: <named-content xmlns:xlink="http://www.w3.org/1999/xlink" content-type="dwc:institutionCode" xlink:type="simple">EMMNS</named-content></p></list-item><list-item><p><bold>Type status:</bold> <named-content xmlns:xlink="http://www.w3.org/1999/xlink" content-type="dwc:typeStatus" xlink:type="simple">Other material</named-content>. <bold>Occurrence:</bold> recordedBy: <named-content xmlns:xlink="http://www.w3.org/1999/xlink" content-type="dwc:recordedBy" xlink:type="simple">T. Nakamura</named-content>; individualCount: <named-content xmlns:xlink="http://www.w3.org/1999/xlink" content-type="dwc:individualCount" xlink:type="simple">2</named-content>; sex: <named-content xmlns:xlink="http://www.w3.org/1999/xlink" content-type="dwc:sex" xlink:type="simple">1 male, 1 female</named-content>; lifeStage: <named-content xmlns:xlink="http://www.w3.org/1999/xlink" content-type="dwc:lifeStage" xlink:type="simple">adult</named-content>; <bold>Location:</bold> island: <named-content xmlns:xlink="http://www.w3.org/1999/xlink" content-type="dwc:island" xlink:type="simple">Honshu</named-content>; country: <named-content xmlns:xlink="http://www.w3.org/1999/xlink" content-type="dwc:country" xlink:type="simple">Japan</named-content>; stateProvince: <named-content xmlns:xlink="http://www.w3.org/1999/xlink" content-type="dwc:stateProvince" xlink:type="simple">Shiga</named-content>; municipality: <named-content xmlns:xlink="http://www.w3.org/1999/xlink" content-type="dwc:municipality" xlink:type="simple">Kutsuki Vil</named-content>; locality: <named-content xmlns:xlink="http://www.w3.org/1999/xlink" content-type="dwc:locality" xlink:type="simple">Kijiyama</named-content>; <bold>Identification:</bold> identifiedBy: <named-content xmlns:xlink="http://www.w3.org/1999/xlink" content-type="dwc:identifiedBy" xlink:type="simple">T. Nakamura</named-content>; <bold>Event:</bold> eventDate: <named-content xmlns:xlink="http://www.w3.org/1999/xlink" content-type="dwc:eventDate" xlink:type="simple">24/07/2011</named-content>; <bold>Record Level:</bold> institutionCode: <named-content xmlns:xlink="http://www.w3.org/1999/xlink" content-type="dwc:institutionCode" xlink:type="simple">SCHU</named-content></p></list-item><list-item><p><bold>Type status:</bold> <named-content xmlns:xlink="http://www.w3.org/1999/xlink" content-type="dwc:typeStatus" xlink:type="simple">Other material</named-content>. <bold>Occurrence:</bold> recordedBy: <named-content xmlns:xlink="http://www.w3.org/1999/xlink" content-type="dwc:recordedBy" xlink:type="simple">T. Nakamura</named-content>; individualCount: <named-content xmlns:xlink="http://www.w3.org/1999/xlink" content-type="dwc:individualCount" xlink:type="simple">1</named-content>; sex: <named-content xmlns:xlink="http://www.w3.org/1999/xlink" content-type="dwc:sex" xlink:type="simple">male</named-content>; lifeStage: <named-content xmlns:xlink="http://www.w3.org/1999/xlink" content-type="dwc:lifeStage" xlink:type="simple">adult</named-content>; <bold>Location:</bold> island: <named-content xmlns:xlink="http://www.w3.org/1999/xlink" content-type="dwc:island" xlink:type="simple">Honshu</named-content>; country: <named-content xmlns:xlink="http://www.w3.org/1999/xlink" content-type="dwc:country" xlink:type="simple">Japan</named-content>; stateProvince: <named-content xmlns:xlink="http://www.w3.org/1999/xlink" content-type="dwc:stateProvince" xlink:type="simple">Ishikawa</named-content>; municipality: <named-content xmlns:xlink="http://www.w3.org/1999/xlink" content-type="dwc:municipality" xlink:type="simple">Hakusan</named-content>; locality: <named-content xmlns:xlink="http://www.w3.org/1999/xlink" content-type="dwc:locality" xlink:type="simple">Super Rindo</named-content>; <bold>Identification:</bold> identifiedBy: <named-content xmlns:xlink="http://www.w3.org/1999/xlink" content-type="dwc:identifiedBy" xlink:type="simple">T. Nakamura</named-content>; <bold>Event:</bold> eventDate: <named-content xmlns:xlink="http://www.w3.org/1999/xlink" content-type="dwc:eventDate" xlink:type="simple">23/07/2011</named-content>; <bold>Record Level:</bold> institutionCode: <named-content xmlns:xlink="http://www.w3.org/1999/xlink" content-type="dwc:institutionCode" xlink:type="simple">SCHU</named-content></p></list-item><list-item><p><bold>Type status:</bold> <named-content xmlns:xlink="http://www.w3.org/1999/xlink" content-type="dwc:typeStatus" xlink:type="simple">Other material</named-content>. <bold>Occurrence:</bold> recordedBy: <named-content xmlns:xlink="http://www.w3.org/1999/xlink" content-type="dwc:recordedBy" xlink:type="simple">K. Yoshizawa</named-content>; individualCount: <named-content xmlns:xlink="http://www.w3.org/1999/xlink" content-type="dwc:individualCount" xlink:type="simple">1</named-content>; sex: <named-content xmlns:xlink="http://www.w3.org/1999/xlink" content-type="dwc:sex" xlink:type="simple">male</named-content>; lifeStage: <named-content xmlns:xlink="http://www.w3.org/1999/xlink" content-type="dwc:lifeStage" xlink:type="simple">adult</named-content>; <bold>Location:</bold> island: <named-content xmlns:xlink="http://www.w3.org/1999/xlink" content-type="dwc:island" xlink:type="simple">Shikoku</named-content>; country: <named-content xmlns:xlink="http://www.w3.org/1999/xlink" content-type="dwc:country" xlink:type="simple">Japan</named-content>; stateProvince: <named-content xmlns:xlink="http://www.w3.org/1999/xlink" content-type="dwc:stateProvince" xlink:type="simple">Kochi</named-content>; locality: <named-content xmlns:xlink="http://www.w3.org/1999/xlink" content-type="dwc:locality" xlink:type="simple">Kuroson River</named-content>; <bold>Identification:</bold> identifiedBy: <named-content xmlns:xlink="http://www.w3.org/1999/xlink" content-type="dwc:identifiedBy" xlink:type="simple">T. Nakamura</named-content>; <bold>Event:</bold> eventDate: <named-content xmlns:xlink="http://www.w3.org/1999/xlink" content-type="dwc:eventDate" xlink:type="simple">26/071996</named-content>; <bold>Record Level:</bold> institutionCode: <named-content xmlns:xlink="http://www.w3.org/1999/xlink" content-type="dwc:institutionCode" xlink:type="simple">SCHU</named-content></p></list-item><list-item><p><bold>Type status:</bold> <named-content xmlns:xlink="http://www.w3.org/1999/xlink" content-type="dwc:typeStatus" xlink:type="simple">Other material</named-content>. <bold>Occurrence:</bold> recordedBy: <named-content xmlns:xlink="http://www.w3.org/1999/xlink" content-type="dwc:recordedBy" xlink:type="simple">K. Kuroda</named-content>; individualCount: <named-content xmlns:xlink="http://www.w3.org/1999/xlink" content-type="dwc:individualCount" xlink:type="simple">1</named-content>; sex: <named-content xmlns:xlink="http://www.w3.org/1999/xlink" content-type="dwc:sex" xlink:type="simple">male</named-content>; lifeStage: <named-content xmlns:xlink="http://www.w3.org/1999/xlink" content-type="dwc:lifeStage" xlink:type="simple">adult</named-content>; <bold>Location:</bold> island: <named-content xmlns:xlink="http://www.w3.org/1999/xlink" content-type="dwc:island" xlink:type="simple">Shikoku</named-content>; country: <named-content xmlns:xlink="http://www.w3.org/1999/xlink" content-type="dwc:country" xlink:type="simple">Japan</named-content>; stateProvince: <named-content xmlns:xlink="http://www.w3.org/1999/xlink" content-type="dwc:stateProvince" xlink:type="simple">Ehime</named-content>; municipality: <named-content xmlns:xlink="http://www.w3.org/1999/xlink" content-type="dwc:municipality" xlink:type="simple">Matsuyama City</named-content>; locality: <named-content xmlns:xlink="http://www.w3.org/1999/xlink" content-type="dwc:locality" xlink:type="simple">Sugesawa-machi</named-content>; verbatimElevation: <named-content xmlns:xlink="http://www.w3.org/1999/xlink" content-type="dwc:verbatimElevation" xlink:type="simple">440 m</named-content>; <bold>Identification:</bold> identifiedBy: <named-content xmlns:xlink="http://www.w3.org/1999/xlink" content-type="dwc:identifiedBy" xlink:type="simple">T. Nakamura</named-content>; <bold>Event:</bold> eventDate: <named-content xmlns:xlink="http://www.w3.org/1999/xlink" content-type="dwc:eventDate" xlink:type="simple">16/17-08-2015</named-content>; <bold>Record Level:</bold> institutionCode: <named-content xmlns:xlink="http://www.w3.org/1999/xlink" content-type="dwc:institutionCode" xlink:type="simple">SCHU</named-content></p></list-item><list-item><p><bold>Type status:</bold> <named-content xmlns:xlink="http://www.w3.org/1999/xlink" content-type="dwc:typeStatus" xlink:type="simple">Other material</named-content>. <bold>Occurrence:</bold> recordedBy: <named-content xmlns:xlink="http://www.w3.org/1999/xlink" content-type="dwc:recordedBy" xlink:type="simple">K. Kuroda</named-content>; individualCount: <named-content xmlns:xlink="http://www.w3.org/1999/xlink" content-type="dwc:individualCount" xlink:type="simple">1</named-content>; sex: <named-content xmlns:xlink="http://www.w3.org/1999/xlink" content-type="dwc:sex" xlink:type="simple">female</named-content>; lifeStage: <named-content xmlns:xlink="http://www.w3.org/1999/xlink" content-type="dwc:lifeStage" xlink:type="simple">adul</named-content>; <bold>Location:</bold> island: <named-content xmlns:xlink="http://www.w3.org/1999/xlink" content-type="dwc:island" xlink:type="simple">Shikoku</named-content>; country: <named-content xmlns:xlink="http://www.w3.org/1999/xlink" content-type="dwc:country" xlink:type="simple">Japan</named-content>; stateProvince: <named-content xmlns:xlink="http://www.w3.org/1999/xlink" content-type="dwc:stateProvince" xlink:type="simple">Ehime</named-content>; municipality: <named-content xmlns:xlink="http://www.w3.org/1999/xlink" content-type="dwc:municipality" xlink:type="simple">Matsuyama City</named-content>; locality: <named-content xmlns:xlink="http://www.w3.org/1999/xlink" content-type="dwc:locality" xlink:type="simple">Tobe-cho</named-content>; <bold>Identification:</bold> identifiedBy: <named-content xmlns:xlink="http://www.w3.org/1999/xlink" content-type="dwc:identifiedBy" xlink:type="simple">T. Nakamura</named-content>; <bold>Event:</bold> eventDate: <named-content xmlns:xlink="http://www.w3.org/1999/xlink" content-type="dwc:eventDate" xlink:type="simple">18/07/2015</named-content>; <bold>Record Level:</bold> institutionCode: <named-content xmlns:xlink="http://www.w3.org/1999/xlink" content-type="dwc:institutionCode" xlink:type="simple">SCHU</named-content></p></list-item><list-item><p><bold>Type status:</bold> <named-content xmlns:xlink="http://www.w3.org/1999/xlink" content-type="dwc:typeStatus" xlink:type="simple">Other material</named-content>. <bold>Occurrence:</bold> recordedBy: <named-content xmlns:xlink="http://www.w3.org/1999/xlink" content-type="dwc:recordedBy" xlink:type="simple">K. Kuroda et al.</named-content>; individualCount: <named-content xmlns:xlink="http://www.w3.org/1999/xlink" content-type="dwc:individualCount" xlink:type="simple">1</named-content>; sex: <named-content xmlns:xlink="http://www.w3.org/1999/xlink" content-type="dwc:sex" xlink:type="simple">female</named-content>; lifeStage: <named-content xmlns:xlink="http://www.w3.org/1999/xlink" content-type="dwc:lifeStage" xlink:type="simple">adul</named-content>; <bold>Location:</bold> island: <named-content xmlns:xlink="http://www.w3.org/1999/xlink" content-type="dwc:island" xlink:type="simple">Shikoku</named-content>; country: <named-content xmlns:xlink="http://www.w3.org/1999/xlink" content-type="dwc:country" xlink:type="simple">Japan</named-content>; stateProvince: <named-content xmlns:xlink="http://www.w3.org/1999/xlink" content-type="dwc:stateProvince" xlink:type="simple">Ehime</named-content>; municipality: <named-content xmlns:xlink="http://www.w3.org/1999/xlink" content-type="dwc:municipality" xlink:type="simple">Matsuyama City</named-content>; locality: <named-content xmlns:xlink="http://www.w3.org/1999/xlink" content-type="dwc:locality" xlink:type="simple">Mt. Takanawa</named-content>; <bold>Identification:</bold> identifiedBy: <named-content xmlns:xlink="http://www.w3.org/1999/xlink" content-type="dwc:identifiedBy" xlink:type="simple">T. Nakamura</named-content>; <bold>Event:</bold> eventDate: <named-content xmlns:xlink="http://www.w3.org/1999/xlink" content-type="dwc:eventDate" xlink:type="simple">11/12-08-2016</named-content>; <bold>Record Level:</bold> institutionCode: <named-content xmlns:xlink="http://www.w3.org/1999/xlink" content-type="dwc:institutionCode" xlink:type="simple">SCHU</named-content></p></list-item><list-item><p><bold>Type status:</bold> <named-content xmlns:xlink="http://www.w3.org/1999/xlink" content-type="dwc:typeStatus" xlink:type="simple">Other material</named-content>. <bold>Occurrence:</bold> recordedBy: <named-content xmlns:xlink="http://www.w3.org/1999/xlink" content-type="dwc:recordedBy" xlink:type="simple">T. Nakamura</named-content>; individualCount: <named-content xmlns:xlink="http://www.w3.org/1999/xlink" content-type="dwc:individualCount" xlink:type="simple">2</named-content>; sex: <named-content xmlns:xlink="http://www.w3.org/1999/xlink" content-type="dwc:sex" xlink:type="simple">female</named-content>; lifeStage: <named-content xmlns:xlink="http://www.w3.org/1999/xlink" content-type="dwc:lifeStage" xlink:type="simple">adult</named-content>; <bold>Location:</bold> island: <named-content xmlns:xlink="http://www.w3.org/1999/xlink" content-type="dwc:island" xlink:type="simple">Kyushu</named-content>; country: <named-content xmlns:xlink="http://www.w3.org/1999/xlink" content-type="dwc:country" xlink:type="simple">Japan</named-content>; stateProvince: <named-content xmlns:xlink="http://www.w3.org/1999/xlink" content-type="dwc:stateProvince" xlink:type="simple">Miyazaki</named-content>; municipality: <named-content xmlns:xlink="http://www.w3.org/1999/xlink" content-type="dwc:municipality" xlink:type="simple">Kobayashi</named-content>; locality: <named-content xmlns:xlink="http://www.w3.org/1999/xlink" content-type="dwc:locality" xlink:type="simple">Inokodani, Suki Vil.</named-content>; <bold>Identification:</bold> identifiedBy: <named-content xmlns:xlink="http://www.w3.org/1999/xlink" content-type="dwc:identifiedBy" xlink:type="simple">T. Nakamura</named-content>; <bold>Event:</bold> eventDate: <named-content xmlns:xlink="http://www.w3.org/1999/xlink" content-type="dwc:eventDate" xlink:type="simple">27/08/2003</named-content>; <bold>Record Level:</bold> institutionCode: <named-content xmlns:xlink="http://www.w3.org/1999/xlink" content-type="dwc:institutionCode" xlink:type="simple">SCHU</named-content></p></list-item><list-item><p><bold>Type status:</bold> <named-content xmlns:xlink="http://www.w3.org/1999/xlink" content-type="dwc:typeStatus" xlink:type="simple">Other material</named-content>. <bold>Occurrence:</bold> recordedBy: <named-content xmlns:xlink="http://www.w3.org/1999/xlink" content-type="dwc:recordedBy" xlink:type="simple">S. Kamitani</named-content>; individualCount: <named-content xmlns:xlink="http://www.w3.org/1999/xlink" content-type="dwc:individualCount" xlink:type="simple">1</named-content>; sex: <named-content xmlns:xlink="http://www.w3.org/1999/xlink" content-type="dwc:sex" xlink:type="simple">female</named-content>; lifeStage: <named-content xmlns:xlink="http://www.w3.org/1999/xlink" content-type="dwc:lifeStage" xlink:type="simple">adul</named-content>; <bold>Location:</bold> island: <named-content xmlns:xlink="http://www.w3.org/1999/xlink" content-type="dwc:island" xlink:type="simple">Kyushu</named-content>; country: <named-content xmlns:xlink="http://www.w3.org/1999/xlink" content-type="dwc:country" xlink:type="simple">Japan</named-content>; stateProvince: <named-content xmlns:xlink="http://www.w3.org/1999/xlink" content-type="dwc:stateProvince" xlink:type="simple">Kagoshima</named-content>; locality: <named-content xmlns:xlink="http://www.w3.org/1999/xlink" content-type="dwc:locality" xlink:type="simple">Cape Satamisaki</named-content>; <bold>Identification:</bold> identifiedBy: <named-content xmlns:xlink="http://www.w3.org/1999/xlink" content-type="dwc:identifiedBy" xlink:type="simple">T. Nakamura</named-content>; <bold>Event:</bold> eventDate: <named-content xmlns:xlink="http://www.w3.org/1999/xlink" content-type="dwc:eventDate" xlink:type="simple">05/08/1993</named-content>; <bold>Record Level:</bold> institutionCode: <named-content xmlns:xlink="http://www.w3.org/1999/xlink" content-type="dwc:institutionCode" xlink:type="simple">SCHU</named-content></p></list-item><list-item><p><bold>Type status:</bold> <named-content xmlns:xlink="http://www.w3.org/1999/xlink" content-type="dwc:typeStatus" xlink:type="simple">Other material</named-content>. <bold>Occurrence:</bold> recordedBy: <named-content xmlns:xlink="http://www.w3.org/1999/xlink" content-type="dwc:recordedBy" xlink:type="simple">T. Nakamura</named-content>; individualCount: <named-content xmlns:xlink="http://www.w3.org/1999/xlink" content-type="dwc:individualCount" xlink:type="simple">2</named-content>; sex: <named-content xmlns:xlink="http://www.w3.org/1999/xlink" content-type="dwc:sex" xlink:type="simple">1 male, 1 female</named-content>; lifeStage: <named-content xmlns:xlink="http://www.w3.org/1999/xlink" content-type="dwc:lifeStage" xlink:type="simple">adult</named-content>; <bold>Location:</bold> island: <named-content xmlns:xlink="http://www.w3.org/1999/xlink" content-type="dwc:island" xlink:type="simple">Kyushu</named-content>; country: <named-content xmlns:xlink="http://www.w3.org/1999/xlink" content-type="dwc:country" xlink:type="simple">Japan</named-content>; stateProvince: <named-content xmlns:xlink="http://www.w3.org/1999/xlink" content-type="dwc:stateProvince" xlink:type="simple">Oita</named-content>; municipality: <named-content xmlns:xlink="http://www.w3.org/1999/xlink" content-type="dwc:municipality" xlink:type="simple">Kohbaru</named-content>; locality: <named-content xmlns:xlink="http://www.w3.org/1999/xlink" content-type="dwc:locality" xlink:type="simple">Foot of Mt. Sobo</named-content>; <bold>Identification:</bold> identifiedBy: <named-content xmlns:xlink="http://www.w3.org/1999/xlink" content-type="dwc:identifiedBy" xlink:type="simple">T. Nakamura</named-content>; <bold>Event:</bold> eventDate: <named-content xmlns:xlink="http://www.w3.org/1999/xlink" content-type="dwc:eventDate" xlink:type="simple">15/08/1996</named-content>; <bold>Record Level:</bold> institutionCode: <named-content xmlns:xlink="http://www.w3.org/1999/xlink" content-type="dwc:institutionCode" xlink:type="simple">SCHU</named-content></p></list-item><list-item><p><bold>Type status:</bold> <named-content xmlns:xlink="http://www.w3.org/1999/xlink" content-type="dwc:typeStatus" xlink:type="simple">Other material</named-content>. <bold>Occurrence:</bold> recordedBy: <named-content xmlns:xlink="http://www.w3.org/1999/xlink" content-type="dwc:recordedBy" xlink:type="simple">T. Nakamura</named-content>; individualCount: <named-content xmlns:xlink="http://www.w3.org/1999/xlink" content-type="dwc:individualCount" xlink:type="simple">1</named-content>; sex: <named-content xmlns:xlink="http://www.w3.org/1999/xlink" content-type="dwc:sex" xlink:type="simple">male</named-content>; lifeStage: <named-content xmlns:xlink="http://www.w3.org/1999/xlink" content-type="dwc:lifeStage" xlink:type="simple">adult</named-content>; <bold>Location:</bold> island: <named-content xmlns:xlink="http://www.w3.org/1999/xlink" content-type="dwc:island" xlink:type="simple">Kyushu</named-content>; country: <named-content xmlns:xlink="http://www.w3.org/1999/xlink" content-type="dwc:country" xlink:type="simple">Japan</named-content>; stateProvince: <named-content xmlns:xlink="http://www.w3.org/1999/xlink" content-type="dwc:stateProvince" xlink:type="simple">Miyazaki</named-content>; municipality: <named-content xmlns:xlink="http://www.w3.org/1999/xlink" content-type="dwc:municipality" xlink:type="simple">Kobayashi</named-content>; locality: <named-content xmlns:xlink="http://www.w3.org/1999/xlink" content-type="dwc:locality" xlink:type="simple">Inokodani, Suki Vil.</named-content>; <bold>Identification:</bold> identifiedBy: <named-content xmlns:xlink="http://www.w3.org/1999/xlink" content-type="dwc:identifiedBy" xlink:type="simple">T. Nakamura</named-content>; <bold>Event:</bold> eventDate: <named-content xmlns:xlink="http://www.w3.org/1999/xlink" content-type="dwc:eventDate" xlink:type="simple">24/05/2004</named-content>; <bold>Record Level:</bold> institutionCode: <named-content xmlns:xlink="http://www.w3.org/1999/xlink" content-type="dwc:institutionCode" xlink:type="simple">SCHU</named-content></p></list-item><list-item><p><bold>Type status:</bold> <named-content xmlns:xlink="http://www.w3.org/1999/xlink" content-type="dwc:typeStatus" xlink:type="simple">Other material</named-content>. <bold>Occurrence:</bold> recordedBy: <named-content xmlns:xlink="http://www.w3.org/1999/xlink" content-type="dwc:recordedBy" xlink:type="simple">M. Sueyoshi</named-content>; individualCount: <named-content xmlns:xlink="http://www.w3.org/1999/xlink" content-type="dwc:individualCount" xlink:type="simple">1</named-content>; sex: <named-content xmlns:xlink="http://www.w3.org/1999/xlink" content-type="dwc:sex" xlink:type="simple">male</named-content>; lifeStage: <named-content xmlns:xlink="http://www.w3.org/1999/xlink" content-type="dwc:lifeStage" xlink:type="simple">adult</named-content>; <bold>Location:</bold> island: <named-content xmlns:xlink="http://www.w3.org/1999/xlink" content-type="dwc:island" xlink:type="simple">Kyushu</named-content>; country: <named-content xmlns:xlink="http://www.w3.org/1999/xlink" content-type="dwc:country" xlink:type="simple">Japan</named-content>; stateProvince: <named-content xmlns:xlink="http://www.w3.org/1999/xlink" content-type="dwc:stateProvince" xlink:type="simple">Kagoshima</named-content>; municipality: <named-content xmlns:xlink="http://www.w3.org/1999/xlink" content-type="dwc:municipality" xlink:type="simple">Yamagata Town</named-content>; locality: <named-content xmlns:xlink="http://www.w3.org/1999/xlink" content-type="dwc:locality" xlink:type="simple">Unagi</named-content>; <bold>Identification:</bold> identifiedBy: <named-content xmlns:xlink="http://www.w3.org/1999/xlink" content-type="dwc:identifiedBy" xlink:type="simple">T. Nakamura</named-content>; <bold>Event:</bold> eventDate: <named-content xmlns:xlink="http://www.w3.org/1999/xlink" content-type="dwc:eventDate" xlink:type="simple">17/05/1996</named-content>; <bold>Record Level:</bold> institutionCode: <named-content xmlns:xlink="http://www.w3.org/1999/xlink" content-type="dwc:institutionCode" xlink:type="simple">SCHU</named-content></p></list-item><list-item><p><bold>Type status:</bold> <named-content xmlns:xlink="http://www.w3.org/1999/xlink" content-type="dwc:typeStatus" xlink:type="simple">Other material</named-content>. <bold>Occurrence:</bold> recordedBy: <named-content xmlns:xlink="http://www.w3.org/1999/xlink" content-type="dwc:recordedBy" xlink:type="simple">T. Nakamura</named-content>; individualCount: <named-content xmlns:xlink="http://www.w3.org/1999/xlink" content-type="dwc:individualCount" xlink:type="simple">1</named-content>; sex: <named-content xmlns:xlink="http://www.w3.org/1999/xlink" content-type="dwc:sex" xlink:type="simple">male</named-content>; lifeStage: <named-content xmlns:xlink="http://www.w3.org/1999/xlink" content-type="dwc:lifeStage" xlink:type="simple">adult</named-content>; <bold>Location:</bold> island: <named-content xmlns:xlink="http://www.w3.org/1999/xlink" content-type="dwc:island" xlink:type="simple">Kyushu</named-content>; country: <named-content xmlns:xlink="http://www.w3.org/1999/xlink" content-type="dwc:country" xlink:type="simple">Japan</named-content>; stateProvince: <named-content xmlns:xlink="http://www.w3.org/1999/xlink" content-type="dwc:stateProvince" xlink:type="simple">Fukuoka</named-content>; locality: <named-content xmlns:xlink="http://www.w3.org/1999/xlink" content-type="dwc:locality" xlink:type="simple">Mt. Sefuri to Chikushi-yabakei</named-content>; <bold>Identification:</bold> identifiedBy: <named-content xmlns:xlink="http://www.w3.org/1999/xlink" content-type="dwc:identifiedBy" xlink:type="simple">T. Nakamura</named-content>; <bold>Event:</bold> eventDate: <named-content xmlns:xlink="http://www.w3.org/1999/xlink" content-type="dwc:eventDate" xlink:type="simple">15/06/1996</named-content>; <bold>Record Level:</bold> institutionCode: <named-content xmlns:xlink="http://www.w3.org/1999/xlink" content-type="dwc:institutionCode" xlink:type="simple">SCHU</named-content></p></list-item><list-item><p><bold>Type status:</bold> <named-content xmlns:xlink="http://www.w3.org/1999/xlink" content-type="dwc:typeStatus" xlink:type="simple">Other material</named-content>. <bold>Occurrence:</bold> recordedBy: <named-content xmlns:xlink="http://www.w3.org/1999/xlink" content-type="dwc:recordedBy" xlink:type="simple">T. Nakamura</named-content>; individualCount: <named-content xmlns:xlink="http://www.w3.org/1999/xlink" content-type="dwc:individualCount" xlink:type="simple">4</named-content>; sex: <named-content xmlns:xlink="http://www.w3.org/1999/xlink" content-type="dwc:sex" xlink:type="simple">larvae</named-content>; lifeStage: <named-content xmlns:xlink="http://www.w3.org/1999/xlink" content-type="dwc:lifeStage" xlink:type="simple">larva</named-content>; <bold>Location:</bold> island: <named-content xmlns:xlink="http://www.w3.org/1999/xlink" content-type="dwc:island" xlink:type="simple">Honshu</named-content>; country: <named-content xmlns:xlink="http://www.w3.org/1999/xlink" content-type="dwc:country" xlink:type="simple">Japan</named-content>; stateProvince: <named-content xmlns:xlink="http://www.w3.org/1999/xlink" content-type="dwc:stateProvince" xlink:type="simple">Aomori</named-content>; municipality: <named-content xmlns:xlink="http://www.w3.org/1999/xlink" content-type="dwc:municipality" xlink:type="simple">Hirosaki City</named-content>; locality: <named-content xmlns:xlink="http://www.w3.org/1999/xlink" content-type="dwc:locality" xlink:type="simple">Inekari Zawa</named-content>; <bold>Identification:</bold> identifiedBy: <named-content xmlns:xlink="http://www.w3.org/1999/xlink" content-type="dwc:identifiedBy" xlink:type="simple">T. Nakamura</named-content>; <bold>Event:</bold> eventDate: <named-content xmlns:xlink="http://www.w3.org/1999/xlink" content-type="dwc:eventDate" xlink:type="simple">19/06/2011</named-content>; <bold>Record Level:</bold> institutionCode: <named-content xmlns:xlink="http://www.w3.org/1999/xlink" content-type="dwc:institutionCode" xlink:type="simple">SCHU</named-content></p></list-item><list-item><p><bold>Type status:</bold> <named-content xmlns:xlink="http://www.w3.org/1999/xlink" content-type="dwc:typeStatus" xlink:type="simple">Other material</named-content>. <bold>Occurrence:</bold> recordedBy: <named-content xmlns:xlink="http://www.w3.org/1999/xlink" content-type="dwc:recordedBy" xlink:type="simple">S. Matsuno</named-content>; individualCount: <named-content xmlns:xlink="http://www.w3.org/1999/xlink" content-type="dwc:individualCount" xlink:type="simple">1</named-content>; sex: <named-content xmlns:xlink="http://www.w3.org/1999/xlink" content-type="dwc:sex" xlink:type="simple">larva</named-content>; lifeStage: <named-content xmlns:xlink="http://www.w3.org/1999/xlink" content-type="dwc:lifeStage" xlink:type="simple">larva</named-content>; <bold>Location:</bold> island: <named-content xmlns:xlink="http://www.w3.org/1999/xlink" content-type="dwc:island" xlink:type="simple">Honshu</named-content>; country: <named-content xmlns:xlink="http://www.w3.org/1999/xlink" content-type="dwc:country" xlink:type="simple">Japan</named-content>; stateProvince: <named-content xmlns:xlink="http://www.w3.org/1999/xlink" content-type="dwc:stateProvince" xlink:type="simple">Wakayama</named-content>; municipality: <named-content xmlns:xlink="http://www.w3.org/1999/xlink" content-type="dwc:municipality" xlink:type="simple">Kainan City</named-content>; locality: <named-content xmlns:xlink="http://www.w3.org/1999/xlink" content-type="dwc:locality" xlink:type="simple">Ebitani</named-content>; <bold>Identification:</bold> identifiedBy: <named-content xmlns:xlink="http://www.w3.org/1999/xlink" content-type="dwc:identifiedBy" xlink:type="simple">T. Nakamura</named-content>; <bold>Event:</bold> eventDate: <named-content xmlns:xlink="http://www.w3.org/1999/xlink" content-type="dwc:eventDate" xlink:type="simple">18/02/2016</named-content>; <bold>Record Level:</bold> institutionCode: <named-content xmlns:xlink="http://www.w3.org/1999/xlink" content-type="dwc:institutionCode" xlink:type="simple">SCHU</named-content></p></list-item><list-item><p><bold>Type status:</bold> <named-content xmlns:xlink="http://www.w3.org/1999/xlink" content-type="dwc:typeStatus" xlink:type="simple">Other material</named-content>. <bold>Occurrence:</bold> recordedBy: <named-content xmlns:xlink="http://www.w3.org/1999/xlink" content-type="dwc:recordedBy" xlink:type="simple">L.-P. Kolcsár</named-content>; individualCount: <named-content xmlns:xlink="http://www.w3.org/1999/xlink" content-type="dwc:individualCount" xlink:type="simple">2</named-content>; sex: <named-content xmlns:xlink="http://www.w3.org/1999/xlink" content-type="dwc:sex" xlink:type="simple">larvae</named-content>; lifeStage: <named-content xmlns:xlink="http://www.w3.org/1999/xlink" content-type="dwc:lifeStage" xlink:type="simple">larva</named-content>; <bold>Location:</bold> island: <named-content xmlns:xlink="http://www.w3.org/1999/xlink" content-type="dwc:island" xlink:type="simple">Honshu</named-content>; country: <named-content xmlns:xlink="http://www.w3.org/1999/xlink" content-type="dwc:country" xlink:type="simple">Japan</named-content>; stateProvince: <named-content xmlns:xlink="http://www.w3.org/1999/xlink" content-type="dwc:stateProvince" xlink:type="simple">Yamagata</named-content>; municipality: <named-content xmlns:xlink="http://www.w3.org/1999/xlink" content-type="dwc:municipality" xlink:type="simple">Oguni</named-content>; locality: <named-content xmlns:xlink="http://www.w3.org/1999/xlink" content-type="dwc:locality" xlink:type="simple">Arakawa River Valley</named-content>; verbatimElevation: <named-content xmlns:xlink="http://www.w3.org/1999/xlink" content-type="dwc:verbatimElevation" xlink:type="simple">340 m</named-content>; decimalLatitude: <named-content xmlns:xlink="http://www.w3.org/1999/xlink" content-type="dwc:decimalLatitude" xlink:type="simple">38.192667</named-content>; decimalLongitude: <named-content xmlns:xlink="http://www.w3.org/1999/xlink" content-type="dwc:decimalLongitude" xlink:type="simple">139.803333</named-content>; <bold>Identification:</bold> identifiedBy: <named-content xmlns:xlink="http://www.w3.org/1999/xlink" content-type="dwc:identifiedBy" xlink:type="simple">L.-P. Kolcsár</named-content>; <bold>Event:</bold> eventDate: <named-content xmlns:xlink="http://www.w3.org/1999/xlink" content-type="dwc:eventDate" xlink:type="simple">22/12/2019</named-content>; <bold>Record Level:</bold> institutionCode: <named-content xmlns:xlink="http://www.w3.org/1999/xlink" content-type="dwc:institutionCode" xlink:type="simple">CKLP</named-content></p></list-item><list-item><p><bold>Type status:</bold> <named-content xmlns:xlink="http://www.w3.org/1999/xlink" content-type="dwc:typeStatus" xlink:type="simple">Other material</named-content>. <bold>Occurrence:</bold> recordedBy: <named-content xmlns:xlink="http://www.w3.org/1999/xlink" content-type="dwc:recordedBy" xlink:type="simple">L.-P. Kolcsár</named-content>; individualCount: <named-content xmlns:xlink="http://www.w3.org/1999/xlink" content-type="dwc:individualCount" xlink:type="simple">1</named-content>; sex: <named-content xmlns:xlink="http://www.w3.org/1999/xlink" content-type="dwc:sex" xlink:type="simple">larvae</named-content>; lifeStage: <named-content xmlns:xlink="http://www.w3.org/1999/xlink" content-type="dwc:lifeStage" xlink:type="simple">larva</named-content>; <bold>Location:</bold> island: <named-content xmlns:xlink="http://www.w3.org/1999/xlink" content-type="dwc:island" xlink:type="simple">Shikoku</named-content>; country: <named-content xmlns:xlink="http://www.w3.org/1999/xlink" content-type="dwc:country" xlink:type="simple">Japan</named-content>; stateProvince: <named-content xmlns:xlink="http://www.w3.org/1999/xlink" content-type="dwc:stateProvince" xlink:type="simple">Kochi</named-content>; municipality: <named-content xmlns:xlink="http://www.w3.org/1999/xlink" content-type="dwc:municipality" xlink:type="simple">Tosa</named-content>; locality: <named-content xmlns:xlink="http://www.w3.org/1999/xlink" content-type="dwc:locality" xlink:type="simple">Higashiishihara</named-content>; verbatimElevation: <named-content xmlns:xlink="http://www.w3.org/1999/xlink" content-type="dwc:verbatimElevation" xlink:type="simple">705 m</named-content>; decimalLatitude: <named-content xmlns:xlink="http://www.w3.org/1999/xlink" content-type="dwc:decimalLatitude" xlink:type="simple">33.695667</named-content>; decimalLongitude: <named-content xmlns:xlink="http://www.w3.org/1999/xlink" content-type="dwc:decimalLongitude" xlink:type="simple">133.441833</named-content>; <bold>Identification:</bold> identifiedBy: <named-content xmlns:xlink="http://www.w3.org/1999/xlink" content-type="dwc:identifiedBy" xlink:type="simple">L.-P. Kolcsár</named-content>; <bold>Event:</bold> eventDate: <named-content xmlns:xlink="http://www.w3.org/1999/xlink" content-type="dwc:eventDate" xlink:type="simple">04/04/2020</named-content>; <bold>Record Level:</bold> institutionCode: <named-content xmlns:xlink="http://www.w3.org/1999/xlink" content-type="dwc:institutionCode" xlink:type="simple">CKLP</named-content></p></list-item><list-item><p><bold>Type status:</bold> <named-content xmlns:xlink="http://www.w3.org/1999/xlink" content-type="dwc:typeStatus" xlink:type="simple">Other material</named-content>. <bold>Occurrence:</bold> recordedBy: <named-content xmlns:xlink="http://www.w3.org/1999/xlink" content-type="dwc:recordedBy" xlink:type="simple">T. Nakamura</named-content>; individualCount: <named-content xmlns:xlink="http://www.w3.org/1999/xlink" content-type="dwc:individualCount" xlink:type="simple">1</named-content>; sex: <named-content xmlns:xlink="http://www.w3.org/1999/xlink" content-type="dwc:sex" xlink:type="simple">exuviae</named-content>; lifeStage: <named-content xmlns:xlink="http://www.w3.org/1999/xlink" content-type="dwc:lifeStage" xlink:type="simple">pupa</named-content>; <bold>Location:</bold> island: <named-content xmlns:xlink="http://www.w3.org/1999/xlink" content-type="dwc:island" xlink:type="simple">Honshu</named-content>; country: <named-content xmlns:xlink="http://www.w3.org/1999/xlink" content-type="dwc:country" xlink:type="simple">Japan</named-content>; stateProvince: <named-content xmlns:xlink="http://www.w3.org/1999/xlink" content-type="dwc:stateProvince" xlink:type="simple">Aomori</named-content>; municipality: <named-content xmlns:xlink="http://www.w3.org/1999/xlink" content-type="dwc:municipality" xlink:type="simple">Hirosaki City</named-content>; locality: <named-content xmlns:xlink="http://www.w3.org/1999/xlink" content-type="dwc:locality" xlink:type="simple">Inekari Zawa</named-content>; <bold>Identification:</bold> identifiedBy: <named-content xmlns:xlink="http://www.w3.org/1999/xlink" content-type="dwc:identifiedBy" xlink:type="simple">T. Nakamura</named-content>; <bold>Event:</bold> eventDate: <named-content xmlns:xlink="http://www.w3.org/1999/xlink" content-type="dwc:eventDate" xlink:type="simple">19/06/2011</named-content>; <bold>Record Level:</bold> institutionCode: <named-content xmlns:xlink="http://www.w3.org/1999/xlink" content-type="dwc:institutionCode" xlink:type="simple">SCHU</named-content></p></list-item><list-item><p><bold>Type status:</bold> <named-content xmlns:xlink="http://www.w3.org/1999/xlink" content-type="dwc:typeStatus" xlink:type="simple">Other material</named-content>. <bold>Occurrence:</bold> recordedBy: <named-content xmlns:xlink="http://www.w3.org/1999/xlink" content-type="dwc:recordedBy" xlink:type="simple">L.-P. Kolcsár</named-content>; individualCount: <named-content xmlns:xlink="http://www.w3.org/1999/xlink" content-type="dwc:individualCount" xlink:type="simple">4</named-content>; sex: <named-content xmlns:xlink="http://www.w3.org/1999/xlink" content-type="dwc:sex" xlink:type="simple">exuviae</named-content>; lifeStage: <named-content xmlns:xlink="http://www.w3.org/1999/xlink" content-type="dwc:lifeStage" xlink:type="simple">pupa</named-content>; <bold>Location:</bold> island: <named-content xmlns:xlink="http://www.w3.org/1999/xlink" content-type="dwc:island" xlink:type="simple">Honshu</named-content>; country: <named-content xmlns:xlink="http://www.w3.org/1999/xlink" content-type="dwc:country" xlink:type="simple">Japan</named-content>; stateProvince: <named-content xmlns:xlink="http://www.w3.org/1999/xlink" content-type="dwc:stateProvince" xlink:type="simple">Yamagata</named-content>; municipality: <named-content xmlns:xlink="http://www.w3.org/1999/xlink" content-type="dwc:municipality" xlink:type="simple">Oguni</named-content>; locality: <named-content xmlns:xlink="http://www.w3.org/1999/xlink" content-type="dwc:locality" xlink:type="simple">Arakawa River Valley</named-content>; verbatimElevation: <named-content xmlns:xlink="http://www.w3.org/1999/xlink" content-type="dwc:verbatimElevation" xlink:type="simple">340 m</named-content>; decimalLatitude: <named-content xmlns:xlink="http://www.w3.org/1999/xlink" content-type="dwc:decimalLatitude" xlink:type="simple">38.192667</named-content>; decimalLongitude: <named-content xmlns:xlink="http://www.w3.org/1999/xlink" content-type="dwc:decimalLongitude" xlink:type="simple">139.803333</named-content>; <bold>Identification:</bold> identifiedBy: <named-content xmlns:xlink="http://www.w3.org/1999/xlink" content-type="dwc:identifiedBy" xlink:type="simple">L.-P. Kolcsár</named-content>; <bold>Event:</bold> samplingProtocol: <named-content xmlns:xlink="http://www.w3.org/1999/xlink" content-type="dwc:samplingProtocol" xlink:type="simple">reared</named-content>; eventDate: <named-content xmlns:xlink="http://www.w3.org/1999/xlink" content-type="dwc:eventDate" xlink:type="simple">30-04-2020 – 01-05-2020 (reared)</named-content>; <bold>Record Level:</bold> institutionCode: <named-content xmlns:xlink="http://www.w3.org/1999/xlink" content-type="dwc:institutionCode" xlink:type="simple">CKLP</named-content></p></list-item></list></tp:treatment-sec><tp:treatment-sec sec-type="Description"><title>Description</title><p>
            <bold>Descriptions of imago</bold>
          </p><p><bold>Measurements.</bold> Body length: male 25–36 mm; female: 28–42 mm. Wing length: male 32–43 mm; female 32–42 mm.</p><p><bold>Head.</bold> Yellowish-brown; ventral side of rostrum dark brown, with short brown setae (Fig. <xref ref-type="fig" rid="F5931018">2</xref>A–C). Rostrum as long as rest of head; nasus present. Labellum black. Palpus five-segmented; longer than antenna. Last palpomere paler and longer than rest of palpus (Fig. <xref ref-type="fig" rid="F5931018">2</xref>A and B). Antenna shorter than head; scape yellowish-brown, about 2.5 times as long as it is wide; pedicel oval and slightly darker than scape; flagellum 10–12, segmented, light brown to brown; flagellomeres cylindrical, basal flagellomeres longer, distal flagellomeres shorter; verticels shorter than diameter of flagellomeres (Fig. <xref ref-type="fig" rid="F5931018">2</xref>D).</p><p><bold>Thorax.</bold> Yellowish-brown, with brownish and grey markings. Presutural area of scutum with three grey, longitudinal stripes; median stripe with a dark brown line in the middle; stripes surrounded with brown as in Fig. <xref ref-type="fig" rid="F5931018">2</xref>B. V-shaped transverse suture with triangular, dark patch with whitish peaks; surrounded by yellowish-brown area (Fig. <xref ref-type="fig" rid="F5931018">2</xref>B). Postsutural area of scutum with two grey stripes. Scutellum grey, with whitish corners. Mediotergite greyish-brown, with longitudinal dark brown line in the middle; laterally yellowish-brown as in Fig. <xref ref-type="fig" rid="F5931018">2</xref>B. Lateral part of thorax whitish-yellow to yellowish-brown in living specimens and yellowish-brown in preserved specimens; a dark brown line from the cervical sclerite to base of wing as in Fig. <xref ref-type="fig" rid="F5931018">2</xref>A. Base of halter yellowish; steam and knob dark brown (Fig. <xref ref-type="fig" rid="F5931018">2</xref>A and B).</p><p><bold>Wing.</bold> Tinged with brown. Base of wing dark brown; Sc and R black proximal to crossvein h, remaining veins light brown to brown. Stigma inconspicuous. Calypter bare and well developed. Venation as in Fig. <xref ref-type="fig" rid="F5931022">3</xref>.</p><p><bold>Legs.</bold> Light brown to brown. Tips of femur and tibia each with a narrow black ring. Tip of femur with comb of dark, strong setae (Fig. <xref ref-type="fig" rid="F5931026">4</xref>A and B). Tip of tibia with less prominent comb of setae. Tibial spurs shorter than width of tibia; tip of spur curved (Fig. <xref ref-type="fig" rid="F5931026">4</xref>C); formula: 1, 2, 2. Last tarsomere slightly curved ventrally in males (Fig. <xref ref-type="fig" rid="F5931026">4</xref>E), almost straight in females (Fig. <xref ref-type="fig" rid="F5931026">4</xref>D). Base of male last tarsomere with hairy lobe (Fig. <xref ref-type="fig" rid="F5931026">4</xref>E and G). Female tarsal claw simple (Fig. <xref ref-type="fig" rid="F5931026">4</xref>D); male tarsal claw with small sharp tooth at its base and a blunt tooth at ¼ of length of claw (Fig. <xref ref-type="fig" rid="F5931026">4</xref>E and G).</p><p><bold>Abdomen.</bold> Dark brown on both sexes (Figs <xref ref-type="fig" rid="F5931030">5</xref>, <xref ref-type="fig" rid="F5931038">6</xref>). Tergites slightly darker than sternites. Posterior margin of tergites slightly darker in both sexes. Anterior part of male tergite 7 bare, with transverse lines; posterior part covered by very dense, dark brown, brush of hairs (Fig. <xref ref-type="fig" rid="F5931030">5</xref>A). Male tergite 8, short, bare, telescopic and retracted under tergite 7, not visible externally.</p><p><bold>Male terminalia.</bold> Yellowish-brown to brown (Fig. <xref ref-type="fig" rid="F5931030">5</xref>B–D). Tergite 9 brown, relatively small, shorter than gonocoxite. Posterior margin of tergite 9 covered by dense dark setae; with deep notch in middle (Fig. <xref ref-type="fig" rid="F5931034">7</xref>A). Sternite 9 reduced to narrow band; fused with gonocoxites (Fig. <xref ref-type="fig" rid="F5931034">7</xref>B). Gonocoxite as long as wide in lateral view; bulbous outgrowths on anterior-ventral side (Fig. <xref ref-type="fig" rid="F5931034">7</xref>C). Gonocoxites not fused, connected by membranous area (Fig. <xref ref-type="fig" rid="F5931034">7</xref>B). Gonostylus relatively simple. Lobe of gonostylus (outer gonostylus) fleshy, 2.2 times longer than wide, covered by fine pale hairs (Fig. <xref ref-type="fig" rid="F5941490">8</xref>). Clasper of gonostylus (inner gonostylus) sclerotised, curved dorsally and widening apically; fist-like, with two acute tips (Fig. <xref ref-type="fig" rid="F5941490">8</xref>). Aedeagus complex typical as in <tp:taxon-name><tp:taxon-name-part taxon-name-part-type="subfamily">Tipulinae</tp:taxon-name-part></tp:taxon-name>. Sperm pump as wide as long (Fig. <xref ref-type="fig" rid="F5931034">7</xref>D and E), anterior and posterior immovable apodemes equal in length; ejaculator apodeme 1.3–1.5 times longer than immovable apodemes (Fig. <xref ref-type="fig" rid="F5931034">7</xref>D). Aedeagus 2–2.2 times longer than length of sperm pump; tip with two filaments (Fig. <xref ref-type="fig" rid="F5931034">7</xref>D). Aedeagal guide triangular as in Fig. <xref ref-type="fig" rid="F5931034">7</xref>B.</p><p><bold>Female terminalia.</bold> Light brown to brown Fig. <xref ref-type="fig" rid="F5931038">6</xref>. Tergite 8 not fused with tergite 9; tergites 9 and 10 fused. Tergite 8 with black setae; V-shaped bare area in the middle of posterior margin (Fig. <xref ref-type="fig" rid="F5931038">6</xref>B and Fig. <xref ref-type="fig" rid="F5931042">9</xref>A). Tergite 9 with several black setae at middle (Fig. <xref ref-type="fig" rid="F5931038">6</xref>B and Fig. <xref ref-type="fig" rid="F5931042">9</xref>A). Tergite 9 half as long as tergite 10; covered anteriorly by tergite 8 and ventrally by sternite 8. Small pit between tergites 9 and 10 on lateral side (Fig. <xref ref-type="fig" rid="F5931042">9</xref>A and B). Lateral sclerite (lobe) of tergite 10 darker than rest of tergite 10. Cercus fused with tergite 10. Tergite 10 and cercus bare and polished (Fig. <xref ref-type="fig" rid="F5931038">6</xref>B and C). Cercus as long as hypogynial valve, very narrow and slightly curved ventrally (Fig. <xref ref-type="fig" rid="F5931042">9</xref>B). Sternite 8 and hypogynial valve with pale setae. Hypogynial valve 1.2–1.3 times longer than sternite 8. Genital fork triangular; widening toward caudal end (Fig. <xref ref-type="fig" rid="F5941498">10</xref>C). Vaginal apodeme as in Fig. <xref ref-type="fig" rid="F5941498">10</xref>B. Genital chamber with a few short setae (Fig. <xref ref-type="fig" rid="F5941498">10</xref>A). Sternite 10 slightly longer than wide; rounded proximally. Three spermatheca black, differing in shape, from elongated to more rounded with straight or curved ducts (Fig. <xref ref-type="fig" rid="F5941498">10</xref>B).</p><p><bold>Egg.</bold> A female laid, deformed, unfertilised eggs (not copulated with male) 5 days after it emerged from pupa. Shape of fertilised eggs may differ than that which is described below.</p><p>Eggs shiny black, 1.1–1.2 mm long, surface without granulation; micropylar opening (micropyle) at subapical protrusion or in small pit (Fig. <xref ref-type="fig" rid="F5931038">6</xref>E).</p><p>
            <bold>Description of last instar larva</bold>
          </p><p><bold>Measurements.</bold> Length 45–55 mm (n = 11), width 6–7 mm (n = 11).</p><p><bold>Head capsule.</bold> Length 4.5–5 mm (n = 4), width 2.5–2.8 mm (n = 4); oval in shape, massive tipulid type (Fig. <xref ref-type="fig" rid="F5936576">11</xref>). Incisions reach almost 1/3 of length of head. <tp:taxon-name>Internolateralia</tp:taxon-name> and externolateralia more sclerotised anteriorly and less sclerotised, subhyaline posteriorly. Frontoclypeal area and interolateralia separated by frontal suture. Frontoclypeal area narrowing posteriorly. Dorsal endocarina present, with paired ridges. Externolateraliae widely separated on the ventral side, incision elongated U or V-shaped.</p><p>Lateral sclerotised plates of labrum close situated, distance less than 1/6 of plate width (Fig. <xref ref-type="fig" rid="F5936580">12</xref>A and B). Each plate with two parts anteriorly. Outer-lateral part with 10-15 spine-like setae and with two small pores, one on ventral, one on dorsal side. Inner-lateral part membranous covered with hairs; one finger-like black sensory seta on the inner corner; two longer, hyaline, flattened setae laterally to black seta; additional two-three poorly visible papillae amongst hairs. Membranous part between sclerotised plates of labrum, directed ventrally, medially with a notch, covered with stronger hairs (Fig. <xref ref-type="fig" rid="F5936580">12</xref>A) and with two papillae, visible only in apical view. Membranous articulation point of antenna with pale, short, dense hairs. Antenna cylindrical, 3–3.5 times longer than wide; slightly curved inwards; sensory pit close to base of antenna (Fig. <xref ref-type="fig" rid="F5936580">12</xref>A, B).</p><p>Anterior part of clypeus weakly sclerotised. Eight setae around base of antenna; three equal in size, short setae, along outer side of frontal suture; five setae along inner side of frontal suture as: one long, pale seta near base of antenna, two small and one longer setae along frontal suture and one short seta near inner-laterally (Fig. <xref ref-type="fig" rid="F5936580">12</xref>B).</p><p>Mandible massive, rectangle in lateral view, with two sensory setae at base on lateral side (Fig. <xref ref-type="fig" rid="F5936584">13</xref>B). Two blunt teeth on inner side; lacinia mobilis almost as wide as mandible, covered with short blunt setae at base and on middle; tip with longer setae. Additional membranous lobe present below the lacinia mobilis; partly connected to craniomandibularis internus. Craniomandibularis internus well-developed, as long as mandible, strongly sclerotised, flattened dorso-ventrally. Craniomandibularis externus rod-shaped and as long as mandible (Fig. <xref ref-type="fig" rid="F5936584">13</xref>A).</p><p>Maxilla well developed; cardo triangular, slightly curved, with two pale, long setae near to distal end. Long seta with short base at membranous part of maxilla near the joinpoint of maxilla and hypostomal plate (Fig. <xref ref-type="fig" rid="F5936580">12</xref>C). Remaining part of maxilla formed by three sclerites. Small triangular sclerite anteriorly to cardo. Inner and outer sclerites with several membranous areas and lobes. Inner sclerite with an apical lobe, covered with long, dorsally curved seate; an inner lateral lobe, covered with long inner-dorsally curved setae; a membranous area on dorsal side near base, with apically directed setae. Outer sclerite with membranous palpifer, with tuft of hairs at the apex, four sensory pits around palp as: two on ventral side next to sclerotised area, one outer-laterally to palp, one inner-laterally to palp; palp short, with a sensory pit at base, tip with membranous sensory ring-like structure; membranous lobe at tip of maxilla densely covered with strong dorsally curved setae, two short, unequal and finger-like papillae barely visible (Figs <xref ref-type="fig" rid="F5936580">12</xref>, <xref ref-type="fig" rid="F5936584">13</xref>).</p><p>Prementum with five blunt teeth; labial area with two papillae on middle, ventral side covered by group of dense hairs originating from posterior premental margin. Hypopharynx membranous, more or less bilobed and covered by short, dense hairs. Hypophayngeal suspensoria (lateral arms of hypopharynx) sclerotised and curved apically (Fig. <xref ref-type="fig" rid="F6805080">14</xref>).</p><p>Hypostomal plate with 9 teeth; middle tooth most prominent (Fig. <xref ref-type="fig" rid="F6805056">15</xref>A and B), outermost tooth poorly developed, covered by membranous part of maxilla, visible only after removing maxilla, in apical view (Fig. <xref ref-type="fig" rid="F6805056">15</xref>C).</p><p><bold>Thorax and abdomen.</bold> Living specimen greenish-brown, specimen stored in ethanol blackish-brown. Dorsum covered with micro and macro setae, not forming clear patches. Micro setae less dense on ventrum. Pleural area with dense setae, especially conspicuous in specimens stored in ethanol, due to shrinkage of the pleural area. Chaetotaxy of abdominal segment II–VII as in Fig. <xref ref-type="fig" rid="F5936589">16</xref>B–D. Setae D6 and V1 bifid. D5 and V2 with patches of dense setae. L3 closer to L2 than to L1.</p><p><bold>Anal division and spiracular disc.</bold> Spiracular lobes subequal in length; ventral lobe slightly longer. Lobes capable of closing and hiding spiracles. Spiracles large, more than 1/3 as wide as spiracular disc. Margin of lobe fringed with long pale setae, base of setae black. Dorsal and ventral lobes with dark line along inner margin of lobe; lateral lobe with dark line along ventral margin. Lateral and ventral lobes with short black line, 1/3 of length of lobe. Dorsal lobe with a less noticeable line along the outer margin. Tip of ventral lobe with infuscated area. Sclerotised area ventrally to spiracle narrow line, length half of width of spiracle. Shade of patterns on lobes variable amongst specimens, delicated line on dorsal lobe sometimes difficult to recognise. (Fig. <xref ref-type="fig" rid="F5936593">17</xref>A and B.)</p><p>Sensory setae are very short, very difficult to distinguish them. It is not clear if the short setae are bifid or two separate setae arising from each alveolus.</p><p>Dorsal lobe with alveolus at tip of lobe (Fig. <xref ref-type="fig" rid="F5936593">17</xref>A). Lateral lobe with alveolus at tip of lobe, dorsally to short mid-line; a sensatory pit at tip of ventral line (Fig. <xref ref-type="fig" rid="F5936593">17</xref>E). Ventral lobe with a black spine-like papilla subapically; lobe pale around the base of papilla; additional three alveoli as: one alveolus apical to black papilla, one-one alveolus lateraly to black papilla (Fig. <xref ref-type="fig" rid="F5936593">17</xref>C). Two additional alveoli between base of dorsal and lateral lobes, distance between alveoli around 1/3-1/4 of width of spiracle (Fig. <xref ref-type="fig" rid="F5936593">17</xref>A).</p><p>Anus surrounded by seven yellowish-brown, fleshy, long anal papillae. Three papillae on lateral side, one unpaired papilla at anterior margin of anus (Fig. <xref ref-type="fig" rid="F5941512">18</xref>). Three lateral papillae differing in length, anterior papilla longest. In living specimens, papillae about 1.5 times longer than those in Fig. <xref ref-type="fig" rid="F5941512">18</xref>A. Lateral papillae bent dorsally, unpaired directed anteriorly (Fig. <xref ref-type="fig" rid="F5941512">18</xref>).</p><p>
            <bold>Description of pupa</bold>
          </p><p><bold>Measurements</bold>. Length 35–50 mm (n = 4), width 5.5–6.5 mm (n = 4).</p><p>General colouration dirty brown. Pupal skin covered with fine particles of substrate (Fig. <xref ref-type="fig" rid="F5936597">19</xref>A).</p><p><bold>Head.</bold> Antennal sheath short, as long as head sheath. Labrum sheath large, with transverse wrinkles; labial sheaths separated from each other; palpus sheath recurved (Fig. <xref ref-type="fig" rid="F5936597">19</xref>D).</p><p><bold>Thorax.</bold> Respiratory horns 1.75 times longer than width of thorax in lateral view (Fig. <xref ref-type="fig" rid="F5936597">19</xref>A). Horns equal in length, ringed, apical end flattened laterally and slightly widened; with large, longitudinal opening (Fig. <xref ref-type="fig" rid="F5936597">19</xref>B and C). Horn of pupae in wet environments straight; horn of specimens kept in dry condition curved ventrally. Wing sheath reaches posterior end of second abdominal segment, wing venation distinct (Fig. <xref ref-type="fig" rid="F5936597">19</xref>A). Leg sheaths extend just beyond posterior end of third abdominal segment. Fore leg sheath shortest, reaching posterior end of fourth tarsomere of mid-leg; hind leg longest. Last tarsomere extended in both sexes, but more prominent in males (Fig. <xref ref-type="fig" rid="F5936597">19</xref>E). Tarsal claw sheath prominent in males (Fig. <xref ref-type="fig" rid="F5936597">19</xref>E), less in females.</p><p><bold>Abdomen.</bold> Pleurites flattened dorso-ventrally (Fig. <xref ref-type="fig" rid="F5941516">20</xref>A). Spines strong, acutely ending; ventral spines longer than dorsal spines and posterior spines longer than anterior spines. Number of dorsal spines on each segment (IV to VII) 18–22; number of ventral spines: 18–20 on segments IV to VI and 14–16 on segment VII. Pleurites with four spines (Fig. <xref ref-type="fig" rid="F5941516">20</xref>).</p><p><bold>Male pupa</bold>. Last abdominal segment armed with six dorsal acute spine, equivalent to lobes of larval spiracular field (Fig. <xref ref-type="fig" rid="F5936606">21</xref>A, B and Fig. <xref ref-type="fig" rid="F5941520">22</xref>A), posterio-dorsal spine curve dorsally (Fig. <xref ref-type="fig" rid="F5936606">21</xref>B and Fig. <xref ref-type="fig" rid="F5941520">22</xref>A). Genital sheath blunt, with prominent anal spine (Fig. <xref ref-type="fig" rid="F5936606">21</xref>B and Fig. <xref ref-type="fig" rid="F5941520">22</xref>A). Lateral spine slightly anterior to posterio-dorsal spine, at same height as posterio-dorsal spine, in lateral view. Ventro-lateral spine anterior to lateral spine (Fig. <xref ref-type="fig" rid="F5941520">22</xref>A), almost on ventral side of exuviae (Fig. <xref ref-type="fig" rid="F5936606">21</xref>B). Ventral spine very small, indistinct (Fig. <xref ref-type="fig" rid="F5936606">21</xref>C).</p><p><bold>Female pupa</bold>. Acute dorsal spines of last abdominal segment similar to those of male (Fig. <xref ref-type="fig" rid="F5936606">21</xref>D, E and Fig. <xref ref-type="fig" rid="F5941520">22</xref>B). Cercus sheath elongated, longer than posterio-dorsal spine and hypogynial valva sheath; curved ventrally, anal spine small, not prominent (Fig. <xref ref-type="fig" rid="F5936606">21</xref>D–F). Hypogynial valva sheath acute triangle, shorter than posterio-dorsal spine (Fig. <xref ref-type="fig" rid="F5936606">21</xref>E and Fig. <xref ref-type="fig" rid="F5941520">22</xref>B). Ventro-lateral spine situated slightly more dorsal than that of male (Fig. <xref ref-type="fig" rid="F5936606">21</xref>E and Fig. <xref ref-type="fig" rid="F5941520">22</xref>B).</p></tp:treatment-sec><tp:treatment-sec sec-type="Distribution"><title>Distribution</title><p>Japan: Honshu, Kyushu and Shikoku Islands.</p></tp:treatment-sec><tp:treatment-sec sec-type="Biology"><title>Biology</title><p>
            <bold>Larval habitat and biology</bold>
          </p><p><italic><tp:taxon-name><tp:taxon-name-part taxon-name-part-type="genus" reg="Holorusia">Holorusia</tp:taxon-name-part> <tp:taxon-name-part taxon-name-part-type="species" reg="mikado">mikado</tp:taxon-name-part></tp:taxon-name></italic> larvae were collected from aquatic and semi-aquatic habitats. The larvae were found along the banks of mountain streams, waterfalls and in drainage ditches at the side of the road, where decaying litter accumulated and the water flow was relatively slow (Fig. <xref ref-type="fig" rid="F5931014">1</xref>). Larvae of <tp:taxon-name><tp:taxon-name-part taxon-name-part-type="genus" reg="Pedicia">Pedicia</tp:taxon-name-part> (<tp:taxon-name-part taxon-name-part-type="subgenus" reg="Pedicia">Pedicia</tp:taxon-name-part>)</tp:taxon-name> spp. and <tp:taxon-name><tp:taxon-name-part taxon-name-part-type="genus" reg="Tipula">Tipula</tp:taxon-name-part> (<tp:taxon-name-part taxon-name-part-type="subgenus" reg="Platytipula">Platytipula</tp:taxon-name-part>)</tp:taxon-name> sp. were collected together with <italic><tp:taxon-name><tp:taxon-name-part taxon-name-part-type="genus" reg="Holorusia">H.</tp:taxon-name-part> <tp:taxon-name-part taxon-name-part-type="species" reg="mikado">mikado</tp:taxon-name-part></tp:taxon-name></italic> in the same microhabitat (Oguni, Honshu Is.). The larvae of <italic><tp:taxon-name><tp:taxon-name-part taxon-name-part-type="genus" reg="Holorusia">Holorusia</tp:taxon-name-part></tp:taxon-name></italic> are detritivores, feed on wet, decomposing leaves. They prefer thinner, softer leaves like maples (<italic><tp:taxon-name><tp:taxon-name-part taxon-name-part-type="genus" reg="Acer">Acer</tp:taxon-name-part></tp:taxon-name></italic> spp.) over harder leaves. The habitat niche of the larvae is very similar to those of the <tp:taxon-name><tp:taxon-name-part taxon-name-part-type="genus" reg="Tipula">Tipula</tp:taxon-name-part> (<tp:taxon-name-part taxon-name-part-type="subgenus" reg="Acutipula">Acutipula</tp:taxon-name-part>) <tp:taxon-name-part taxon-name-part-type="species" reg="maxima">maxima</tp:taxon-name-part></tp:taxon-name> Poda, 1761 species-group in the Western Palearctic Region. Both groups prefer banks of smaller streams where litter accumulates. The general appearance of larvae of the these two groups are also similar, as in the elongated anal papillae and the general shape of the spiracular field, with relatively long setae on the margin of the spiracular lobes. Both features are characteristics of semi-, to almost freely-aquatic tipulid larvae (<xref ref-type="bibr" rid="B5937541">Brindle 1957</xref>, <xref ref-type="bibr" rid="B5937551">Keresztes et al. 2018</xref>).</p><p>Larvae of aquatic <tp:taxon-name><tp:taxon-name-part taxon-name-part-type="genus" reg="Tipula">Tipula</tp:taxon-name-part> (<tp:taxon-name-part taxon-name-part-type="subgenus" reg="Nippotipula">Nippotipula</tp:taxon-name-part>)</tp:taxon-name> are also known to occur and feed on decaying leaves (<xref ref-type="bibr" rid="B6788084">Gelhaus 1986</xref>). <xref ref-type="bibr" rid="B6788395">Jo (2017)</xref> described the immature stages of <tp:taxon-name><tp:taxon-name-part taxon-name-part-type="genus" reg="Tipula">Tipula</tp:taxon-name-part> (<tp:taxon-name-part taxon-name-part-type="subgenus" reg="Nippotipula">Nippotipula</tp:taxon-name-part>) <tp:taxon-name-part taxon-name-part-type="species" reg="sinica">sinica</tp:taxon-name-part></tp:taxon-name> Alexander, 1935 from South Korea, collected from different microhabitats in small streams. Corrigendum: The species is misidentified in <xref ref-type="bibr" rid="B6788395">Jo (2017)</xref> and the description of larvae and pupae refer to <tp:taxon-name><tp:taxon-name-part taxon-name-part-type="genus" reg="Tipula">Tipula</tp:taxon-name-part> (<tp:taxon-name-part taxon-name-part-type="subgenus" reg="Nippotipula">Nippotipula</tp:taxon-name-part>) <tp:taxon-name-part taxon-name-part-type="species" reg="coquilletti">coquilletti</tp:taxon-name-part></tp:taxon-name> Enderlein, 1912 and not to <tp:taxon-name><tp:taxon-name-part taxon-name-part-type="genus" reg="Tipula">T.</tp:taxon-name-part> (<tp:taxon-name-part taxon-name-part-type="subgenus" reg="Nippotipula">N.</tp:taxon-name-part>) <tp:taxon-name-part taxon-name-part-type="species" reg="sinica">sinica</tp:taxon-name-part></tp:taxon-name> (JaeIck Jo pers. comm.).</p><p>
            <bold>Life cycle and activity</bold>
          </p><p>Four larvae of <italic><tp:taxon-name><tp:taxon-name-part taxon-name-part-type="genus" reg="Holorusia">Holorusia</tp:taxon-name-part> <tp:taxon-name-part taxon-name-part-type="species" reg="mikado">mikado</tp:taxon-name-part></tp:taxon-name></italic> pupated almost in the same period, with about two and a half days between the earliest and latest pupations. Two males and two females emerged 7–8 days after the pupations, in the morning between 5 and 9 am. (Fig. <xref ref-type="fig" rid="F5937483">23</xref>A). The imagos were resting on vertical surfaces during the day and outspread their wings horizontally (Fig. <xref ref-type="fig" rid="F5937483">23</xref>B). They were active (flew around) in the insect cage (BugDorm) from the afternoon to midnight. Copulation was not observed. One female was kept separately in a different cage, it laid 70–90 unfertilised eggs to the sieved wall of the cage within three hours. The eggs were deformed and did not stick to any surfaces (Fig. <xref ref-type="fig" rid="F5931038">6</xref>E). The female died soon after laying the eggs.</p><p><bold>Flying period of imagos</bold>: Early May to late August.</p></tp:treatment-sec><tp:treatment-sec sec-type="Taxon discussion"><title>Taxon discussion</title><p>
            <bold>Larva</bold>
          </p><p>The last instar larvae of <italic><tp:taxon-name><tp:taxon-name-part taxon-name-part-type="genus" reg="Holorusia">H.</tp:taxon-name-part> <tp:taxon-name-part taxon-name-part-type="species" reg="mikado">mikado</tp:taxon-name-part></tp:taxon-name></italic> and <italic><tp:taxon-name><tp:taxon-name-part taxon-name-part-type="genus" reg="Holorusia">H.</tp:taxon-name-part> <tp:taxon-name-part taxon-name-part-type="species" reg="hespera">hespera</tp:taxon-name-part></tp:taxon-name></italic> differ, particularly in the number of anal papillae and the pattern of the spiracular field. <italic><tp:taxon-name><tp:taxon-name-part taxon-name-part-type="genus" reg="Holorusia">H.</tp:taxon-name-part> <tp:taxon-name-part taxon-name-part-type="species" reg="hespera">hespera</tp:taxon-name-part></tp:taxon-name></italic> has three-three lateral anal papillae, while <italic><tp:taxon-name><tp:taxon-name-part taxon-name-part-type="genus" reg="Holorusia">H.</tp:taxon-name-part> <tp:taxon-name-part taxon-name-part-type="species" reg="mikado">mikado</tp:taxon-name-part></tp:taxon-name></italic> has an additional unpaired lobe between the lateral papillae, which is directed anteriorly (Fig. <xref ref-type="fig" rid="F5941512">18</xref>B and C). The odd number of anal papillae of <italic><tp:taxon-name><tp:taxon-name-part taxon-name-part-type="genus" reg="Holorusia">H.</tp:taxon-name-part> <tp:taxon-name-part taxon-name-part-type="species" reg="mikado">mikado</tp:taxon-name-part></tp:taxon-name></italic> is quite a unique character within <tp:taxon-name><tp:taxon-name-part taxon-name-part-type="superfamily">Tipuloidea</tp:taxon-name-part></tp:taxon-name> as crane flies larvae usually have an even number of anal papillae. This is the first known <tp:taxon-name><tp:taxon-name-part taxon-name-part-type="family">Tipulidae</tp:taxon-name-part></tp:taxon-name> species having odd-numbered anal papillae. The delicate black line on the inner surface of the dorsal lobes are barely indicated in <italic><tp:taxon-name><tp:taxon-name-part taxon-name-part-type="genus" reg="Holorusia">H.</tp:taxon-name-part> <tp:taxon-name-part taxon-name-part-type="species" reg="hespera">hespera</tp:taxon-name-part></tp:taxon-name></italic>, while it is dark and clearly noticeable in <italic><tp:taxon-name><tp:taxon-name-part taxon-name-part-type="genus" reg="Holorusia">H.</tp:taxon-name-part> <tp:taxon-name-part taxon-name-part-type="species" reg="mikado">mikado</tp:taxon-name-part></tp:taxon-name></italic>. Furthermore, the median black line on the ventral lobe is short in <italic><tp:taxon-name><tp:taxon-name-part taxon-name-part-type="genus" reg="Holorusia">H.</tp:taxon-name-part> <tp:taxon-name-part taxon-name-part-type="species" reg="mikado">mikado</tp:taxon-name-part></tp:taxon-name></italic> and does not reach the base of the lobe (Fig. <xref ref-type="fig" rid="F5936593">17</xref>), while it is long in <italic><tp:taxon-name><tp:taxon-name-part taxon-name-part-type="genus" reg="Holorusia">H.</tp:taxon-name-part> <tp:taxon-name-part taxon-name-part-type="species" reg="hespera">hespera</tp:taxon-name-part></tp:taxon-name></italic> and almost reaches the base of the lobe (see <xref ref-type="bibr" rid="B5930713">Alexander 1920</xref> fig. 496 and <xref ref-type="bibr" rid="B5930913">Young 2004</xref> fig. 2B). The hypopharynx is six-toothed in <italic><tp:taxon-name><tp:taxon-name-part taxon-name-part-type="genus" reg="Holorusia">H.</tp:taxon-name-part> <tp:taxon-name-part taxon-name-part-type="species" reg="hespera">hespera</tp:taxon-name-part></tp:taxon-name></italic> (see <xref ref-type="bibr" rid="B5930713">Alexander 1920</xref> fig 494) and five-toothed in <italic><tp:taxon-name><tp:taxon-name-part taxon-name-part-type="genus" reg="Holorusia">H.</tp:taxon-name-part> <tp:taxon-name-part taxon-name-part-type="species" reg="mikado">mikado</tp:taxon-name-part></tp:taxon-name></italic> (Fig. <xref ref-type="fig" rid="F5936580">12</xref>D and E).</p><p>
            <bold>Pupa</bold>
          </p><p>The pupae of <italic><tp:taxon-name><tp:taxon-name-part taxon-name-part-type="genus" reg="Holorusia">H.</tp:taxon-name-part> <tp:taxon-name-part taxon-name-part-type="species" reg="hespera">hespera</tp:taxon-name-part></tp:taxon-name></italic> and <italic><tp:taxon-name><tp:taxon-name-part taxon-name-part-type="genus" reg="Holorusia">H.</tp:taxon-name-part> <tp:taxon-name-part taxon-name-part-type="species" reg="mikado">mikado</tp:taxon-name-part></tp:taxon-name></italic> differ in the length of their respiratory horns, which are 1.75 times longer than the width of the thorax in <italic><tp:taxon-name><tp:taxon-name-part taxon-name-part-type="genus" reg="Holorusia">H.</tp:taxon-name-part> <tp:taxon-name-part taxon-name-part-type="species" reg="mikado">mikado</tp:taxon-name-part></tp:taxon-name></italic> and about 1.25 times longer in <italic><tp:taxon-name><tp:taxon-name-part taxon-name-part-type="genus" reg="Holorusia">H.</tp:taxon-name-part> <tp:taxon-name-part taxon-name-part-type="species" reg="hespera">hespera</tp:taxon-name-part></tp:taxon-name></italic>. The mid-leg sheath is slightly longer than the hind-leg sheath in <italic><tp:taxon-name><tp:taxon-name-part taxon-name-part-type="genus" reg="Holorusia">H.</tp:taxon-name-part> <tp:taxon-name-part taxon-name-part-type="species" reg="hespera">hespera</tp:taxon-name-part></tp:taxon-name></italic> and clearly shorter than the hind-leg sheath in <italic><tp:taxon-name><tp:taxon-name-part taxon-name-part-type="genus" reg="Holorusia">H.</tp:taxon-name-part> <tp:taxon-name-part taxon-name-part-type="species" reg="mikado">mikado</tp:taxon-name-part></tp:taxon-name></italic> (Fig. <xref ref-type="fig" rid="F5936597">19</xref>E). Pleurites have one basal and three posterior spines in the case of <italic><tp:taxon-name><tp:taxon-name-part taxon-name-part-type="genus" reg="Holorusia">H.</tp:taxon-name-part> <tp:taxon-name-part taxon-name-part-type="species" reg="mikado">mikado</tp:taxon-name-part></tp:taxon-name></italic>, but <italic><tp:taxon-name><tp:taxon-name-part taxon-name-part-type="genus" reg="Holorusia">H.</tp:taxon-name-part> <tp:taxon-name-part taxon-name-part-type="species" reg="hespera">hespera</tp:taxon-name-part></tp:taxon-name></italic> has one basal and two posterior spines. The anal spine of the male genital sheath is slender in <italic><tp:taxon-name><tp:taxon-name-part taxon-name-part-type="genus" reg="Holorusia">H.</tp:taxon-name-part> <tp:taxon-name-part taxon-name-part-type="species" reg="hespera">hespera</tp:taxon-name-part></tp:taxon-name></italic> (see <xref ref-type="bibr" rid="B5930713">Alexander 1920</xref> fig. 497), but short and stout in <italic><tp:taxon-name><tp:taxon-name-part taxon-name-part-type="genus" reg="Holorusia">H.</tp:taxon-name-part> <tp:taxon-name-part taxon-name-part-type="species" reg="mikado">mikado</tp:taxon-name-part></tp:taxon-name></italic> (<italic>Fig. <xref ref-type="fig" rid="F5936606">21</xref></italic>B and Fig. <xref ref-type="fig" rid="F5941520">22</xref>A).</p></tp:treatment-sec><tp:treatment-sec sec-type="Notes"><title>Notes</title><p>The identification of “the largest specimen of crane-fly” as “<italic><tp:taxon-name><tp:taxon-name-part taxon-name-part-type="genus" reg="Holorusia">Holorusia</tp:taxon-name-part> <tp:taxon-name-part taxon-name-part-type="species" reg="mikado">mikado</tp:taxon-name-part></tp:taxon-name></italic>”, registered by the Guinness World Records from China (Sichuan) is very questionable, based on the photos that are published on the internet. The specimen has a whitish scutellum and mediotergite, which is greyish-brown on <italic><tp:taxon-name><tp:taxon-name-part taxon-name-part-type="genus" reg="Holorusia">H.</tp:taxon-name-part> <tp:taxon-name-part taxon-name-part-type="species" reg="mikado">mikado</tp:taxon-name-part></tp:taxon-name></italic> specimens. The Chinese specimen obviously belongs to another <italic><tp:taxon-name><tp:taxon-name-part taxon-name-part-type="genus" reg="Holorusia">Holorusia</tp:taxon-name-part></tp:taxon-name></italic> species; therefore, we removed this species from the Chinese checklist. Although the Catalogue of the Craneflies of the World also lists <italic><tp:taxon-name><tp:taxon-name-part taxon-name-part-type="genus" reg="Holorusia">H.</tp:taxon-name-part> <tp:taxon-name-part taxon-name-part-type="species" reg="mikado">mikado</tp:taxon-name-part></tp:taxon-name></italic> from the Island of Taiwan (<xref ref-type="bibr" rid="B5930816">Oosterbroek 2020</xref>), we have not found any evidence that this species was reported from the Island. The species is not listed in the Catalogue of the <tp:taxon-name><tp:taxon-name-part taxon-name-part-type="order">Diptera</tp:taxon-name-part></tp:taxon-name> of the Oriental Region (<xref ref-type="bibr" rid="B5930735">Alexander and Alexander 1973</xref>) and most probably, the record from Taiwan was accidentally listed in the Catalogue of Palaearctic <tp:taxon-name><tp:taxon-name-part taxon-name-part-type="order">Diptera</tp:taxon-name-part></tp:taxon-name> (<xref ref-type="bibr" rid="B5930833">Oosterbroek and Theowald 1992</xref>) from Taiwan (Pjotr Oosterbroek, pers. comm.). The only publication that mentions the species and related to Taiwan (as Formosa) is <xref ref-type="bibr" rid="B5931003">Edwards (1921)</xref>. The title of this publication was “New and little-known <tp:taxon-name><tp:taxon-name-part taxon-name-part-type="family">Tipulidae</tp:taxon-name-part></tp:taxon-name>, chiefly from Formosa”; however, the localities of <italic><tp:taxon-name><tp:taxon-name-part taxon-name-part-type="genus" reg="Holorusia">H.</tp:taxon-name-part> <tp:taxon-name-part taxon-name-part-type="species" reg="mikado">mikado</tp:taxon-name-part></tp:taxon-name></italic>, listed in the article, are all from the territory of present-day Japan. Despite long-term studies (second and third authors), we have never found <italic><tp:taxon-name><tp:taxon-name-part taxon-name-part-type="genus" reg="Holorusia">H.</tp:taxon-name-part> <tp:taxon-name-part taxon-name-part-type="species" reg="mikado">mikado</tp:taxon-name-part></tp:taxon-name></italic> on the Ryukyu Islands, the Oriental Island chain lying between Kyushu and Taiwan. For these reasons, we also remove the record of <italic><tp:taxon-name><tp:taxon-name-part taxon-name-part-type="genus" reg="Holorusia">H.</tp:taxon-name-part> <tp:taxon-name-part taxon-name-part-type="species" reg="mikado">mikado</tp:taxon-name-part></tp:taxon-name></italic> from Taiwan in this manuscript and consider that <italic><tp:taxon-name><tp:taxon-name-part taxon-name-part-type="genus" reg="Holorusia">H.</tp:taxon-name-part> <tp:taxon-name-part taxon-name-part-type="species" reg="mikado">mikado</tp:taxon-name-part></tp:taxon-name></italic> occurs only on the Palaearctic Japanese Islands of Honshu, Shikoku and Kyushu, but not on Hokkaido.</p></tp:treatment-sec><tp:treatment-sec><!--Section generated to contain objects referenced in tp:taxon-treatment.--><fig id="F5931018" position="float" orientation="portrait"><object-id xmlns:xlink="http://www.w3.org/1999/xlink" content-type="arpha" xlink:type="simple">8815BE73-519A-59C9-93D7-07F10FC976F7</object-id><object-id xmlns:xlink="http://www.w3.org/1999/xlink" content-type="doi" xlink:type="simple">10.3897/BDJ.9.e58009.figure2</object-id><label>Figure 2.</label><caption><p>Habitus of <italic><tp:taxon-name><tp:taxon-name-part taxon-name-part-type="genus" reg="Holorusia">Holorusia</tp:taxon-name-part> <tp:taxon-name-part taxon-name-part-type="species" reg="mikado">mikado</tp:taxon-name-part></tp:taxon-name></italic> (Westwood, 1876). <bold>A.</bold> Male head and thorax, lateral view; <bold>B.</bold> Male head and thorax, dorsal view; <bold>C.</bold> Female head, ventral view; <bold>D.</bold> Male antenna, dorsal view. Scale bars: 1 mm (A–C); 0.5 mm (D).</p></caption><graphic xmlns:xlink="http://www.w3.org/1999/xlink" xlink:href="bdj-09-e58009-g002.jpg" position="float" id="oo_439101.jpg" orientation="portrait" xlink:type="simple"><uri content-type="original_file" xlink:type="simple">https://binary.pensoft.net/fig/439101</uri></graphic></fig><fig id="F5931022" position="float" orientation="portrait"><object-id xmlns:xlink="http://www.w3.org/1999/xlink" content-type="arpha" xlink:type="simple">D672F767-4F22-501D-AFEB-B62E6A349F00</object-id><object-id xmlns:xlink="http://www.w3.org/1999/xlink" content-type="doi" xlink:type="simple">10.3897/BDJ.9.e58009.figure3</object-id><label>Figure 3.</label><caption><p>Wing of <italic><tp:taxon-name><tp:taxon-name-part taxon-name-part-type="genus" reg="Holorusia">Holorusia</tp:taxon-name-part> <tp:taxon-name-part taxon-name-part-type="species" reg="mikado">mikado</tp:taxon-name-part></tp:taxon-name></italic> (Westwood, 1876). Scale bar: 1 cm.</p></caption><graphic xmlns:xlink="http://www.w3.org/1999/xlink" xlink:href="bdj-09-e58009-g003.jpg" position="float" id="oo_430095.jpg" orientation="portrait" xlink:type="simple"><uri content-type="original_file" xlink:type="simple">https://binary.pensoft.net/fig/430095</uri></graphic></fig><fig id="F5931026" position="float" orientation="portrait"><object-id xmlns:xlink="http://www.w3.org/1999/xlink" content-type="arpha" xlink:type="simple">D158D7C3-0C33-51FA-992C-A0FEE74F2B06</object-id><object-id xmlns:xlink="http://www.w3.org/1999/xlink" content-type="doi" xlink:type="simple">10.3897/BDJ.9.e58009.figure4</object-id><label>Figure 4.</label><caption><p>Leg parts of <italic><tp:taxon-name><tp:taxon-name-part taxon-name-part-type="genus" reg="Holorusia">Holorusia</tp:taxon-name-part> <tp:taxon-name-part taxon-name-part-type="species" reg="mikado">mikado</tp:taxon-name-part></tp:taxon-name></italic> (Westwood, 1876). <bold>A.</bold> Tip of femur with comb of setae; <bold>B.</bold> Tip of the femur with comb of setae; <bold>C.</bold> Tip of tibia; <bold>D.</bold> Female fifth tarsomere, lateral view; <bold>E.</bold> Male fifth tarsomere, lateral view; <bold>F.</bold> Male fifth tarsomere, dorsal view; <bold>G.</bold> Male fifth tarsomere, ventral view. Scale bar: 0.5 mm (D–G).</p></caption><graphic xmlns:xlink="http://www.w3.org/1999/xlink" xlink:href="bdj-09-e58009-g004.jpg" position="float" id="oo_516804.jpg" orientation="portrait" xlink:type="simple"><uri content-type="original_file" xlink:type="simple">https://binary.pensoft.net/fig/516804</uri></graphic></fig><fig id="F5931030" position="float" orientation="portrait"><object-id xmlns:xlink="http://www.w3.org/1999/xlink" content-type="arpha" xlink:type="simple">390B1BA7-32F4-54CB-A09C-F276B56DEE43</object-id><object-id xmlns:xlink="http://www.w3.org/1999/xlink" content-type="doi" xlink:type="simple">10.3897/BDJ.9.e58009.figure5</object-id><label>Figure 5.</label><caption><p>Abdomen of male <italic><tp:taxon-name><tp:taxon-name-part taxon-name-part-type="genus" reg="Holorusia">Holorusia</tp:taxon-name-part> <tp:taxon-name-part taxon-name-part-type="species" reg="mikado">mikado</tp:taxon-name-part></tp:taxon-name></italic> (Westwood, 1876). <bold>A.</bold> Abdomen, dorsal view; <bold>B.</bold> Male terminalia, dorsal view; <bold>C.</bold> Male terminalia, lateral view; <bold>D.</bold> Male terminalia, ventral view. Scale bars: 5 mm (A); 1 mm (B–D).</p></caption><graphic xmlns:xlink="http://www.w3.org/1999/xlink" xlink:href="bdj-09-e58009-g005.jpg" position="float" id="oo_516851.jpg" orientation="portrait" xlink:type="simple"><uri content-type="original_file" xlink:type="simple">https://binary.pensoft.net/fig/516851</uri></graphic></fig><fig id="F5931038" position="float" orientation="portrait"><object-id xmlns:xlink="http://www.w3.org/1999/xlink" content-type="arpha" xlink:type="simple">257D29E4-B368-5A35-8356-93CA7E6EB400</object-id><object-id xmlns:xlink="http://www.w3.org/1999/xlink" content-type="doi" xlink:type="simple">10.3897/BDJ.9.e58009.figure6</object-id><label>Figure 6.</label><caption><p>Abdomen of female <italic><tp:taxon-name><tp:taxon-name-part taxon-name-part-type="genus" reg="Holorusia">Holorusia</tp:taxon-name-part> <tp:taxon-name-part taxon-name-part-type="species" reg="mikado">mikado</tp:taxon-name-part></tp:taxon-name></italic> (Westwood, 1876). <bold>A.</bold> Abdomen, dorsal view; <bold>B.</bold> Female terminalia, dorsal view; <bold>C.</bold> Female terminalia, lateral view; <bold>D.</bold> Female terminalia, ventral view; <bold>E.</bold> Unfertilised eggs. Scale bars: 5 mm (A); 1 mm (B–D), 1 mm (E).</p></caption><graphic xmlns:xlink="http://www.w3.org/1999/xlink" xlink:href="bdj-09-e58009-g006.jpg" position="float" id="oo_430817.jpg" orientation="portrait" xlink:type="simple"><uri content-type="original_file" xlink:type="simple">https://binary.pensoft.net/fig/430817</uri></graphic></fig><fig id="F5931034" position="float" orientation="portrait"><object-id xmlns:xlink="http://www.w3.org/1999/xlink" content-type="arpha" xlink:type="simple">709695E8-A479-59CF-B1D6-FD6630A222A8</object-id><object-id xmlns:xlink="http://www.w3.org/1999/xlink" content-type="doi" xlink:type="simple">10.3897/BDJ.9.e58009.figure7</object-id><label>Figure 7.</label><caption><p>Male genitalia of <italic><tp:taxon-name><tp:taxon-name-part taxon-name-part-type="genus" reg="Holorusia">Holorusia</tp:taxon-name-part> <tp:taxon-name-part taxon-name-part-type="species" reg="mikado">mikado</tp:taxon-name-part></tp:taxon-name></italic> (Westwood, 1876). <bold>A.</bold> Dorsal view; <bold>B.</bold> Ventral view; <bold>C.</bold> Lateral view; <bold>D.</bold> Sperm pump and aedeagus, lateral view; <bold>E.</bold> Sperm pump, anterior view. Abbreviations: <bold>ae</bold> – aedeagus, <bold>ag</bold> – aedeagal guide, <bold>aia</bold> – anterior immovable apodeme, <bold>ea</bold> – ejaculatory apodeme, <bold>pia</bold> – posterior immovable apodeme, <bold>gcx</bold> – gonocoxite, <bold>cg(ig)</bold> – clasper of gonostylus (inner gonostylus, <bold>lg(og)</bold> – lobe of gonostylus (outer gonostylus), <bold>tg9</bold> – tergite 9, <bold>st</bold> – sternite 9. Scale bar: 1 mm (A–C).</p></caption><graphic xmlns:xlink="http://www.w3.org/1999/xlink" xlink:href="bdj-09-e58009-g007.jpg" position="float" id="oo_517483.jpg" orientation="portrait" xlink:type="simple"><uri content-type="original_file" xlink:type="simple">https://binary.pensoft.net/fig/517483</uri></graphic></fig><fig id="F5941490" position="float" orientation="portrait"><object-id xmlns:xlink="http://www.w3.org/1999/xlink" content-type="arpha" xlink:type="simple">47BA246F-90E7-5C75-9C26-B9183923D02D</object-id><object-id xmlns:xlink="http://www.w3.org/1999/xlink" content-type="doi" xlink:type="simple">10.3897/BDJ.9.e58009.figure8</object-id><label>Figure 8.</label><caption><p>Gonostylus of <italic><tp:taxon-name><tp:taxon-name-part taxon-name-part-type="genus" reg="Holorusia">Holorusia</tp:taxon-name-part> <tp:taxon-name-part taxon-name-part-type="species" reg="mikado">mikado</tp:taxon-name-part></tp:taxon-name></italic> (Westwood, 1876). <bold>A.</bold> Gonostylus, outer lateral view; <bold>B.</bold> Gonostylus, caudal (ventral) view; <bold>C.</bold> Gonostylus, inner lateral view; <bold>D.</bold> Tip of gonostylus. Scale bar: 0.5 mm.</p></caption><graphic xmlns:xlink="http://www.w3.org/1999/xlink" xlink:href="bdj-09-e58009-g008.jpg" position="float" id="oo_517484.jpg" orientation="portrait" xlink:type="simple"><uri content-type="original_file" xlink:type="simple">https://binary.pensoft.net/fig/517484</uri></graphic></fig><fig id="F5931042" position="float" orientation="portrait"><object-id xmlns:xlink="http://www.w3.org/1999/xlink" content-type="arpha" xlink:type="simple">5E936C0E-2AE3-5FD5-B0B6-939662DC9E00</object-id><object-id xmlns:xlink="http://www.w3.org/1999/xlink" content-type="doi" xlink:type="simple">10.3897/BDJ.9.e58009.figure9</object-id><label>Figure 9.</label><caption><p>Female terminalia of <italic><tp:taxon-name><tp:taxon-name-part taxon-name-part-type="genus" reg="Holorusia">Holorusia</tp:taxon-name-part> <tp:taxon-name-part taxon-name-part-type="species" reg="mikado">mikado</tp:taxon-name-part></tp:taxon-name></italic> (Westwood, 1876). <bold>A.</bold> Dorsal view; <bold>B.</bold> Lateral view. Abbreviations: <bold>crc</bold> – cercus, <bold>hv</bold> – hypogynial valve, <bold>ls</bold> – lateral sclerite, <bold>tg</bold> – tergite, <bold>st</bold> – sternite. Scale bar: 1 mm.</p></caption><graphic xmlns:xlink="http://www.w3.org/1999/xlink" xlink:href="bdj-09-e58009-g009.jpg" position="float" id="oo_517485.jpg" orientation="portrait" xlink:type="simple"><uri content-type="original_file" xlink:type="simple">https://binary.pensoft.net/fig/517485</uri></graphic></fig><fig id="F5941498" position="float" orientation="portrait"><object-id xmlns:xlink="http://www.w3.org/1999/xlink" content-type="arpha" xlink:type="simple">44755F4F-A5DF-56C0-B57A-F2F279314449</object-id><object-id xmlns:xlink="http://www.w3.org/1999/xlink" content-type="doi" xlink:type="simple">10.3897/BDJ.9.e58009.figure10</object-id><label>Figure 10.</label><caption><p>Female terminalia of <italic><tp:taxon-name><tp:taxon-name-part taxon-name-part-type="genus" reg="Holorusia">Holorusia</tp:taxon-name-part> <tp:taxon-name-part taxon-name-part-type="species" reg="mikado">mikado</tp:taxon-name-part></tp:taxon-name></italic> (Westwood, 1876). <bold>A.</bold> Sternite 8 and hypogynial valves, dorsal view; <bold>B.</bold> ovipositor after sternite 8 and hypogynial valves removed, ventral view; <bold>C.</bold> Genital fork. Abbreviations: <bold>gc</bold> – genital chamber, <bold>ga(st9)</bold> – genital apodema/sternite 9, <bold>hv</bold> – hypogynial valve, <bold>spt</bold> – spermathecae, <bold>st</bold> – sternite. Scale bar: 1 mm.</p></caption><graphic xmlns:xlink="http://www.w3.org/1999/xlink" xlink:href="bdj-09-e58009-g010.jpg" position="float" id="oo_516824.jpg" orientation="portrait" xlink:type="simple"><uri content-type="original_file" xlink:type="simple">https://binary.pensoft.net/fig/516824</uri></graphic></fig><fig id="F5936576" position="float" orientation="portrait"><object-id xmlns:xlink="http://www.w3.org/1999/xlink" content-type="arpha" xlink:type="simple">71D2B5BA-0550-5739-8E8F-08D45EE8E47F</object-id><object-id xmlns:xlink="http://www.w3.org/1999/xlink" content-type="doi" xlink:type="simple">10.3897/BDJ.9.e58009.figure11</object-id><label>Figure 11.</label><caption><p>Head capsule of last instar larva of <italic><tp:taxon-name><tp:taxon-name-part taxon-name-part-type="genus" reg="Holorusia">Holorusia</tp:taxon-name-part> <tp:taxon-name-part taxon-name-part-type="species" reg="mikado">mikado</tp:taxon-name-part></tp:taxon-name></italic> (Westwood, 1876). <bold>A.</bold> dorsal view; <bold>B.</bold> ventral view. Scale bar: 1 mm.</p></caption><graphic xmlns:xlink="http://www.w3.org/1999/xlink" xlink:href="bdj-09-e58009-g011.jpg" position="float" id="oo_516814.jpg" orientation="portrait" xlink:type="simple"><uri content-type="original_file" xlink:type="simple">https://binary.pensoft.net/fig/516814</uri></graphic></fig><fig id="F5936580" position="float" orientation="portrait"><object-id xmlns:xlink="http://www.w3.org/1999/xlink" content-type="arpha" xlink:type="simple">B2C7F4E4-3195-5F03-967C-A56B06B50D78</object-id><object-id xmlns:xlink="http://www.w3.org/1999/xlink" content-type="doi" xlink:type="simple">10.3897/BDJ.9.e58009.figure12</object-id><label>Figure 12.</label><caption><p>Anterior parts of head capsule of the last instar larva of <italic><tp:taxon-name><tp:taxon-name-part taxon-name-part-type="genus" reg="Holorusia">Holorusia</tp:taxon-name-part> <tp:taxon-name-part taxon-name-part-type="species" reg="mikado">mikado</tp:taxon-name-part></tp:taxon-name></italic> (Westwood, 1876). <bold>A.</bold> labrum, frontoclypeus and antennae after maxillae and mandibles removed, dorsal view; <bold>B.</bold> anterior part of head capsule, dorsal view; <bold>C.</bold> anterior part of head capsule, ventral view. Scale bar: 0.5 mm.</p></caption><graphic xmlns:xlink="http://www.w3.org/1999/xlink" xlink:href="bdj-09-e58009-g012.jpg" position="float" id="oo_516810.jpg" orientation="portrait" xlink:type="simple"><uri content-type="original_file" xlink:type="simple">https://binary.pensoft.net/fig/516810</uri></graphic></fig><fig id="F5936584" position="float" orientation="portrait"><object-id xmlns:xlink="http://www.w3.org/1999/xlink" content-type="arpha" xlink:type="simple">43124DD4-203D-5D7B-9787-34927C2F7CBB</object-id><object-id xmlns:xlink="http://www.w3.org/1999/xlink" content-type="doi" xlink:type="simple">10.3897/BDJ.9.e58009.figure13</object-id><label>Figure 13.</label><caption><p>Mouthparts of head capsule of last instar larva of <italic><tp:taxon-name><tp:taxon-name-part taxon-name-part-type="genus" reg="Holorusia">Holorusia</tp:taxon-name-part> <tp:taxon-name-part taxon-name-part-type="species" reg="mikado">mikado</tp:taxon-name-part></tp:taxon-name></italic> (Westwood, 1876). <bold>A.</bold> Mandible, ventral view; <bold>B.</bold> outline of mandible, outer lateral view; <bold>C.</bold> Maxilla, ventral view. Not to scale. Abbreviations: <bold>bl</bold> – basal lobe of lacinia mobilis, <bold>c</bold> – cardo <bold>cmi</bold> – craniomandibularis internus, <bold>cme</bold> – craniomandibularis externus, <bold>lm</bold> – lacinia mobilis, <bold>pmx</bold> – maxillary palp. Scale bars: 0.5 mm (A and B); 0.5 mm (C).</p></caption><graphic xmlns:xlink="http://www.w3.org/1999/xlink" xlink:href="bdj-09-e58009-g013.jpg" position="float" id="oo_518037.jpg" orientation="portrait" xlink:type="simple"><uri content-type="original_file" xlink:type="simple">https://binary.pensoft.net/fig/518037</uri></graphic></fig><fig id="F6805080" position="float" orientation="portrait"><object-id xmlns:xlink="http://www.w3.org/1999/xlink" content-type="arpha" xlink:type="simple">2B90DC22-0551-5DEE-A1FB-4C4AAA72CE9C</object-id><object-id xmlns:xlink="http://www.w3.org/1999/xlink" content-type="doi" xlink:type="simple">10.3897/BDJ.9.e58009.figure14</object-id><label>Figure 14.</label><caption><p>Hypopharynx and prementum of last instar larva of <italic><tp:taxon-name><tp:taxon-name-part taxon-name-part-type="genus" reg="Holorusia">Holorusia</tp:taxon-name-part> <tp:taxon-name-part taxon-name-part-type="species" reg="mikado">mikado</tp:taxon-name-part></tp:taxon-name></italic> (Westwood, 1876). Abbreviations: <bold>hph</bold> – hypopharynx, <bold>hphs</bold> – hypopharyngeal suspensoria, <bold>prmt</bold> – prementum. Scale bar 0.2 mm.</p></caption><graphic xmlns:xlink="http://www.w3.org/1999/xlink" xlink:href="bdj-09-e58009-g014.jpg" position="float" id="oo_516819.jpg" orientation="portrait" xlink:type="simple"><uri content-type="original_file" xlink:type="simple">https://binary.pensoft.net/fig/516819</uri></graphic></fig><fig id="F6805056" position="float" orientation="portrait"><object-id xmlns:xlink="http://www.w3.org/1999/xlink" content-type="arpha" xlink:type="simple">B972B4CF-C5DF-5BB6-8197-EBDC8459FBCC</object-id><object-id xmlns:xlink="http://www.w3.org/1999/xlink" content-type="doi" xlink:type="simple">10.3897/BDJ.9.e58009.figure15</object-id><label>Figure 15.</label><caption><p>Hypostomium of last instar larva of <italic><tp:taxon-name><tp:taxon-name-part taxon-name-part-type="genus" reg="Holorusia">Holorusia</tp:taxon-name-part> <tp:taxon-name-part taxon-name-part-type="species" reg="mikado">mikado</tp:taxon-name-part></tp:taxon-name></italic> (Westwood, 1876). <bold>A</bold>, <bold>B.</bold> Hypostomium plate, ventral view; <bold>C.</bold> Hypostomium plate, apical view after maxilla and mandibles removed. Scale bar 0.5 mm.</p></caption><graphic xmlns:xlink="http://www.w3.org/1999/xlink" xlink:href="bdj-09-e58009-g015.jpg" position="float" id="oo_516815.jpg" orientation="portrait" xlink:type="simple"><uri content-type="original_file" xlink:type="simple">https://binary.pensoft.net/fig/516815</uri></graphic></fig><fig id="F5936589" position="float" orientation="portrait"><object-id xmlns:xlink="http://www.w3.org/1999/xlink" content-type="arpha" xlink:type="simple">90ECBB93-E8F1-5A61-8AF9-0207F380FFEA</object-id><object-id xmlns:xlink="http://www.w3.org/1999/xlink" content-type="doi" xlink:type="simple">10.3897/BDJ.9.e58009.figure16</object-id><label>Figure 16.</label><caption><p>Last instar larva of <italic><tp:taxon-name><tp:taxon-name-part taxon-name-part-type="genus" reg="Holorusia">Holorusia</tp:taxon-name-part> <tp:taxon-name-part taxon-name-part-type="species" reg="mikado">mikado</tp:taxon-name-part></tp:taxon-name></italic> (Westwood, 1876). <bold>A.</bold> Lateral view; <bold>B</bold>–<bold>D.</bold> chaetotaxy of abdominal segment II–VII. <bold>B.</bold> Dorsal setae; <bold>C.</bold> Ventral setae; <bold>D.</bold> Pleural (lateral) setae. Scale bar: 1 cm (A).</p></caption><graphic xmlns:xlink="http://www.w3.org/1999/xlink" xlink:href="bdj-09-e58009-g016.jpg" position="float" id="oo_430825.jpg" orientation="portrait" xlink:type="simple"><uri content-type="original_file" xlink:type="simple">https://binary.pensoft.net/fig/430825</uri></graphic></fig><fig id="F5936593" position="float" orientation="portrait"><object-id xmlns:xlink="http://www.w3.org/1999/xlink" content-type="arpha" xlink:type="simple">98884CD5-A4E8-5A0E-9D8E-176E69A84149</object-id><object-id xmlns:xlink="http://www.w3.org/1999/xlink" content-type="doi" xlink:type="simple">10.3897/BDJ.9.e58009.figure17</object-id><label>Figure 17.</label><caption><p>Spiracular disc of last instar larva of <italic><tp:taxon-name><tp:taxon-name-part taxon-name-part-type="genus" reg="Holorusia">Holorusia</tp:taxon-name-part> <tp:taxon-name-part taxon-name-part-type="species" reg="mikado">mikado</tp:taxon-name-part></tp:taxon-name></italic> (Westwood, 1876). <bold>A.</bold> photo; <bold>B.</bold> drawing; <bold>C.</bold> dorsal lobe and area between dorsal and lateral lobe; <bold>D.</bold> lateral lobe; <bold>E.</bold> ventral lobe. Scale bar: 1 mm (A and B).</p></caption><graphic xmlns:xlink="http://www.w3.org/1999/xlink" xlink:href="bdj-09-e58009-g017.jpg" position="float" id="oo_516809.jpg" orientation="portrait" xlink:type="simple"><uri content-type="original_file" xlink:type="simple">https://binary.pensoft.net/fig/516809</uri></graphic></fig><fig id="F5941512" position="float" orientation="portrait"><object-id xmlns:xlink="http://www.w3.org/1999/xlink" content-type="arpha" xlink:type="simple">BEE38290-1071-5B0A-A672-36638A4FF742</object-id><object-id xmlns:xlink="http://www.w3.org/1999/xlink" content-type="doi" xlink:type="simple">10.3897/BDJ.9.e58009.figure18</object-id><label>Figure 18.</label><caption><p>Anal field of last instar larva of <italic><tp:taxon-name><tp:taxon-name-part taxon-name-part-type="genus" reg="Holorusia">Holorusia</tp:taxon-name-part> <tp:taxon-name-part taxon-name-part-type="species" reg="mikado">mikado</tp:taxon-name-part></tp:taxon-name></italic> (Westwood, 1876). <bold>A.</bold> photo, lateral view; <bold>B.</bold> photo, ventral view; <bold>C.</bold> drawing, ventral view. Scale bar: 2 mm</p></caption><graphic xmlns:xlink="http://www.w3.org/1999/xlink" xlink:href="bdj-09-e58009-g018.jpg" position="float" id="oo_516808.jpg" orientation="portrait" xlink:type="simple"><uri content-type="original_file" xlink:type="simple">https://binary.pensoft.net/fig/516808</uri></graphic></fig><fig id="F5936597" position="float" orientation="portrait"><object-id xmlns:xlink="http://www.w3.org/1999/xlink" content-type="arpha" xlink:type="simple">3C4235BD-8BB9-5638-8726-687D8BBEFA37</object-id><object-id xmlns:xlink="http://www.w3.org/1999/xlink" content-type="doi" xlink:type="simple">10.3897/BDJ.9.e58009.figure19</object-id><label>Figure 19.</label><caption><p>Pupa of <italic><tp:taxon-name><tp:taxon-name-part taxon-name-part-type="genus" reg="Holorusia">Holorusia</tp:taxon-name-part> <tp:taxon-name-part taxon-name-part-type="species" reg="mikado">mikado</tp:taxon-name-part></tp:taxon-name></italic> (Westwood, 1876). <bold>A.</bold> Anterior part, lateral view; <bold>B.</bold> Tip of respiratory horn, dorsal view; <bold>C.</bold> Tip of respiratory horn, lateral view; <bold>D.</bold> head sheath. Abbreviations: <bold>as</bold> – antenna sheath, <bold>ps</bold> – palpus sheath. Scale bars: A 5 mm (A); 0.5 mm (B–C); 1 mm (D–E).</p></caption><graphic xmlns:xlink="http://www.w3.org/1999/xlink" xlink:href="bdj-09-e58009-g019.jpg" position="float" id="oo_516807.jpg" orientation="portrait" xlink:type="simple"><uri content-type="original_file" xlink:type="simple">https://binary.pensoft.net/fig/516807</uri></graphic></fig><fig id="F5941516" position="float" orientation="portrait"><object-id xmlns:xlink="http://www.w3.org/1999/xlink" content-type="arpha" xlink:type="simple">3733B816-BEEF-56B5-BD8C-9BB9A743D313</object-id><object-id xmlns:xlink="http://www.w3.org/1999/xlink" content-type="doi" xlink:type="simple">10.3897/BDJ.9.e58009.figure20</object-id><label>Figure 20.</label><caption><p>Female abdomen of pupa of <italic><tp:taxon-name><tp:taxon-name-part taxon-name-part-type="genus" reg="Holorusia">Holorusia</tp:taxon-name-part> <tp:taxon-name-part taxon-name-part-type="species" reg="mikado">mikado</tp:taxon-name-part></tp:taxon-name></italic> (Westwood, 1876). <bold>A.</bold> dorsal view; <bold>B.</bold> lateral view; <bold>C.</bold> ventral view. Scale bar: 5 mm.</p></caption><graphic xmlns:xlink="http://www.w3.org/1999/xlink" xlink:href="bdj-09-e58009-g020.jpg" position="float" id="oo_517486.jpg" orientation="portrait" xlink:type="simple"><uri content-type="original_file" xlink:type="simple">https://binary.pensoft.net/fig/517486</uri></graphic></fig><fig id="F5936606" position="float" orientation="portrait"><object-id xmlns:xlink="http://www.w3.org/1999/xlink" content-type="arpha" xlink:type="simple">7415CC43-2B9B-5E4D-A415-555D4080B7F8</object-id><object-id xmlns:xlink="http://www.w3.org/1999/xlink" content-type="doi" xlink:type="simple">10.3897/BDJ.9.e58009.figure21</object-id><label>Figure 21.</label><caption><p>Posterior end of pupa of <italic><tp:taxon-name><tp:taxon-name-part taxon-name-part-type="genus" reg="Holorusia">Holorusia</tp:taxon-name-part> <tp:taxon-name-part taxon-name-part-type="species" reg="mikado">mikado</tp:taxon-name-part></tp:taxon-name></italic> (Westwood, 1876). <bold>A</bold>–<bold>C.</bold> male: <bold>A.</bold> dorsal view; <bold>B.</bold> lateral view; <bold>C.</bold> ventral view. <bold>D</bold>–<bold>F.</bold> female: <bold>D.</bold> dorsal view; <bold>E.</bold> lateral view; <bold>F.</bold> ventral view. Abbreviations: <bold>ad</bold> – anterio-dorsal spine, <bold>as</bold> – anal spine, <bold>cs</bold> – cerci sheath, <bold>gs</bold> – genital sheath, <bold>hvs</bold> - hypogynial valva sheath, <bold>ls</bold> – lateral spine, <bold>md</bold> – medio-dorsal spine, <bold>pd</bold> – posterio-dorsal spine, <bold>vls</bold> – ventro-lateral spine, <bold>vs</bold> – ventral spine. Scale bar: 2.5 mm.</p></caption><graphic xmlns:xlink="http://www.w3.org/1999/xlink" xlink:href="bdj-09-e58009-g021.jpg" position="float" id="oo_516812.jpg" orientation="portrait" xlink:type="simple"><uri content-type="original_file" xlink:type="simple">https://binary.pensoft.net/fig/516812</uri></graphic></fig><fig id="F5941520" position="float" orientation="portrait"><object-id xmlns:xlink="http://www.w3.org/1999/xlink" content-type="arpha" xlink:type="simple">9E4CA447-BCD8-5D94-BF9B-16855F9D72EC</object-id><object-id xmlns:xlink="http://www.w3.org/1999/xlink" content-type="doi" xlink:type="simple">10.3897/BDJ.9.e58009.figure22</object-id><label>Figure 22.</label><caption><p>Lateral view of the posterior end of pupa of <italic><tp:taxon-name><tp:taxon-name-part taxon-name-part-type="genus" reg="Holorusia">Holorusia</tp:taxon-name-part> <tp:taxon-name-part taxon-name-part-type="species" reg="mikado">mikado</tp:taxon-name-part></tp:taxon-name></italic> (Westwood, 1876). <bold>A.</bold> male; <bold>B.</bold> female. Scale bar: 2.5 mm.</p></caption><graphic xmlns:xlink="http://www.w3.org/1999/xlink" xlink:href="bdj-09-e58009-g022.jpg" position="float" id="oo_516813.jpg" orientation="portrait" xlink:type="simple"><uri content-type="original_file" xlink:type="simple">https://binary.pensoft.net/fig/516813</uri></graphic></fig><fig id="F5931014" position="float" orientation="portrait"><object-id xmlns:xlink="http://www.w3.org/1999/xlink" content-type="arpha" xlink:type="simple">BC628786-6637-598C-BFB8-A4EA93F7A673</object-id><object-id xmlns:xlink="http://www.w3.org/1999/xlink" content-type="doi" xlink:type="simple">10.3897/BDJ.9.e58009.figure1</object-id><label>Figure 1.</label><caption><p>Habitats of <italic><tp:taxon-name><tp:taxon-name-part taxon-name-part-type="genus" reg="Holorusia">Holorusia</tp:taxon-name-part> <tp:taxon-name-part taxon-name-part-type="species" reg="mikado">mikado</tp:taxon-name-part></tp:taxon-name></italic> (Westwood, 1876). <bold>A.</bold> Small spring with loose, gravelly soil rich in detritus in Japan, Kochi Pref., Tosa, Higashiishihara, alt. 705 m, 33°41.74'N 133°26.51'E; <bold>B.</bold> Drainage ditch at the side of a mountain road with accumulated litter; <bold>C.</bold> Bank of stream with accumulated litter in Japan, Yamagata Pref., Oguni, Arakawa River Valley, alt. 340 m, 38°11.56'N; 139°48.2'E. Yellow arrows indicate exact locations where larvae were collected.</p></caption><graphic xmlns:xlink="http://www.w3.org/1999/xlink" xlink:href="bdj-09-e58009-g001.jpg" position="float" id="oo_430807.jpg" orientation="portrait" xlink:type="simple"><uri content-type="original_file" xlink:type="simple">https://binary.pensoft.net/fig/430807</uri></graphic></fig><fig id="F5937483" position="float" orientation="portrait"><object-id xmlns:xlink="http://www.w3.org/1999/xlink" content-type="arpha" xlink:type="simple">B47EA3CD-E1C7-521D-A2E8-B1B23CE1BA68</object-id><object-id xmlns:xlink="http://www.w3.org/1999/xlink" content-type="doi" xlink:type="simple">10.3897/BDJ.9.e58009.figure23</object-id><label>Figure 23.</label><caption><p><italic><tp:taxon-name><tp:taxon-name-part taxon-name-part-type="genus" reg="Holorusia">Holorusia</tp:taxon-name-part> <tp:taxon-name-part taxon-name-part-type="species" reg="mikado">mikado</tp:taxon-name-part></tp:taxon-name></italic> (Westwood, 1876). <bold>A.</bold> Female emerging from pupa; <bold>B.</bold> Freshly emerged male.</p></caption><graphic xmlns:xlink="http://www.w3.org/1999/xlink" xlink:href="bdj-09-e58009-g023.jpg" position="float" id="oo_430498.jpg" orientation="portrait" xlink:type="simple"><uri content-type="original_file" xlink:type="simple">https://binary.pensoft.net/fig/430498</uri></graphic></fig></tp:treatment-sec><ref-list><ref id="B5930895"><element-citation xmlns:xlink="http://www.w3.org/1999/xlink" publication-type="article" xlink:type="simple"><person-group person-group-type="author"><name name-style="western"><surname>Westwood</surname><given-names>J. O.</given-names></name></person-group><year>1876</year><article-title>Notae Dipterologicae. No. 2. Descriptions of some new exotic species of <tp:taxon-name><tp:taxon-name-part taxon-name-part-type="family">Tipulidae</tp:taxon-name-part></tp:taxon-name>.</article-title><source>Transactions of the Entomological Society of London</source><volume>1876</volume><fpage>501</fpage><lpage>506</lpage></element-citation></ref><ref id="B5930926"><element-citation xmlns:xlink="http://www.w3.org/1999/xlink" publication-type="article" xlink:type="simple"><person-group person-group-type="author"><name name-style="western"><surname>Enderlein</surname><given-names>G.</given-names></name></person-group><year>1917</year><article-title>Dipterologische Studien XVI</article-title><source>Dipterologische Notizen. Zoologischer Anzeiger</source><volume>49</volume><fpage>57</fpage><lpage>72</lpage></element-citation></ref><ref id="B5931003"><element-citation xmlns:xlink="http://www.w3.org/1999/xlink" publication-type="article" xlink:type="simple"><person-group person-group-type="author"><name name-style="western"><surname>Edwards</surname><given-names>F. W.</given-names></name></person-group><year>1921</year><article-title>New and little-known <tp:taxon-name><tp:taxon-name-part taxon-name-part-type="family">Tipulidae</tp:taxon-name-part></tp:taxon-name>, chiefly from Formosa. Part II.</article-title><source>Annals and Magazine of Natural History</source><volume>8</volume><fpage>99</fpage><lpage>115</lpage><pub-id pub-id-type="doi">10.1080/00222932108632560</pub-id></element-citation></ref><ref id="B5930886"><element-citation xmlns:xlink="http://www.w3.org/1999/xlink" publication-type="article" xlink:type="simple"><person-group person-group-type="author"><name name-style="western"><surname>Vane-Wright</surname><given-names>R. I.</given-names></name></person-group><year>1967</year><article-title>Vane-Wright RI (1967) A re-assessment of the genera <italic><tp:taxon-name><tp:taxon-name-part taxon-name-part-type="genus" reg="Holorusia">Holorusia</tp:taxon-name-part></tp:taxon-name></italic> Loew (<italic><tp:taxon-name><tp:taxon-name-part taxon-name-part-type="genus" reg="Ctenacroscelis">Ctenacroscelis</tp:taxon-name-part></tp:taxon-name></italic> Enderlein), <italic><tp:taxon-name><tp:taxon-name-part taxon-name-part-type="genus" reg="Ischnotoma">Ischnotoma</tp:taxon-name-part></tp:taxon-name></italic> Skuse and <italic><tp:taxon-name><tp:taxon-name-part taxon-name-part-type="genus" reg="Zelandotipula">Zelandotipula</tp:taxon-name-part></tp:taxon-name></italic> Alexander (<tp:taxon-name><tp:taxon-name-part taxon-name-part-type="order">Diptera</tp:taxon-name-part></tp:taxon-name>, <tp:taxon-name><tp:taxon-name-part taxon-name-part-type="family">Tipulidae</tp:taxon-name-part></tp:taxon-name>), with notes on their phylogeny and zoogeography.</article-title><source>Journal of Natural History</source><volume>1</volume><fpage>511</fpage><lpage>549</lpage><pub-id pub-id-type="doi">10.1080/00222936700770501</pub-id></element-citation></ref><ref id="B5937541"><element-citation xmlns:xlink="http://www.w3.org/1999/xlink" publication-type="article" xlink:type="simple"><person-group person-group-type="author"><name name-style="western"><surname>Brindle</surname><given-names>A.</given-names></name></person-group><year>1957</year><article-title>The ecological significance of the anal papillae of <italic><tp:taxon-name><tp:taxon-name-part taxon-name-part-type="genus" reg="Tipula">Tipula</tp:taxon-name-part></tp:taxon-name></italic> larvae (Dipt., <tp:taxon-name><tp:taxon-name-part taxon-name-part-type="family">Tipulidae</tp:taxon-name-part></tp:taxon-name>).</article-title><source>Entomologists Monthly Magazine</source><volume>93</volume><fpage>202</fpage><lpage>204</lpage></element-citation></ref><ref id="B5937551"><element-citation xmlns:xlink="http://www.w3.org/1999/xlink" publication-type="article" xlink:type="simple"><person-group person-group-type="author"><name name-style="western"><surname>Keresztes</surname><given-names>L.</given-names></name><name name-style="western"><surname>Kolcsár</surname><given-names>L - P</given-names></name><name name-style="western"><surname>Dénes</surname><given-names>A - L</given-names></name><name name-style="western"><surname>Török</surname><given-names>E.</given-names></name></person-group><year>2018</year><article-title>Revealing unknown larvae of the <italic><tp:taxon-name><tp:taxon-name-part taxon-name-part-type="genus" reg="Tipula"/><tp:taxon-name-part taxon-name-part-type="species" reg="maxima">maxima</tp:taxon-name-part></tp:taxon-name></italic> species group of the genus <italic><tp:taxon-name><tp:taxon-name-part taxon-name-part-type="genus" reg="Acutipula">Acutipula</tp:taxon-name-part></tp:taxon-name></italic> Alexander, 1924 (<italic><tp:taxon-name><tp:taxon-name-part taxon-name-part-type="genus" reg="Tipula">Tipula</tp:taxon-name-part></tp:taxon-name></italic>, <tp:taxon-name>Tipuloidae</tp:taxon-name>, <tp:taxon-name><tp:taxon-name-part taxon-name-part-type="order">Diptera</tp:taxon-name-part></tp:taxon-name>) using an integrative approach</article-title><source>North Western Journal of Zoology</source><volume>14</volume><fpage>17</fpage><lpage>24</lpage></element-citation></ref><ref id="B6788084"><element-citation xmlns:xlink="http://www.w3.org/1999/xlink" publication-type="article" xlink:type="simple"><person-group person-group-type="author"><name name-style="western"><surname>Gelhaus</surname><given-names>J. K.</given-names></name></person-group><year>1986</year><article-title>Larvae of the crane fly genus <italic><tp:taxon-name><tp:taxon-name-part taxon-name-part-type="genus" reg="Tipula">Tipula</tp:taxon-name-part></tp:taxon-name></italic> in North America (<tp:taxon-name><tp:taxon-name-part taxon-name-part-type="order">Diptera</tp:taxon-name-part></tp:taxon-name>: <tp:taxon-name><tp:taxon-name-part taxon-name-part-type="family">Tipulidae</tp:taxon-name-part></tp:taxon-name>)</article-title><source>The University of Kansas Science Bulletin</source><volume>53</volume><fpage>121</fpage><lpage>182</lpage></element-citation></ref><ref id="B6788395"><element-citation xmlns:xlink="http://www.w3.org/1999/xlink" publication-type="article" xlink:type="simple"><person-group person-group-type="author"><name name-style="western"><surname>Jo</surname><given-names>J. I.</given-names></name></person-group><year>2017</year><article-title>Description of larval and pupal stages of <tp:taxon-name><tp:taxon-name-part taxon-name-part-type="genus" reg="Tipula">Tipula</tp:taxon-name-part></tp:taxon-name> (<tp:taxon-name><tp:taxon-name-part taxon-name-part-type="genus" reg="Nippotipula">Nippotipula</tp:taxon-name-part></tp:taxon-name>) <tp:taxon-name><tp:taxon-name-part taxon-name-part-type="genus" reg="Tipula"/><tp:taxon-name-part taxon-name-part-type="species" reg="sinica">sinica</tp:taxon-name-part></tp:taxon-name> (<tp:taxon-name><tp:taxon-name-part taxon-name-part-type="order">Diptera</tp:taxon-name-part></tp:taxon-name>, <tp:taxon-name><tp:taxon-name-part taxon-name-part-type="family">Tipulidae</tp:taxon-name-part></tp:taxon-name>) from South Korea with ecological notes</article-title><source>Animal Systematics, Evolution and Diversity</source><volume>33</volume><fpage>56</fpage><lpage>59</lpage><pub-id pub-id-type="doi">10.5635/ASED.2017.33.1.036</pub-id></element-citation></ref><ref id="B5930713"><element-citation xmlns:xlink="http://www.w3.org/1999/xlink" publication-type="article" xlink:type="simple"><person-group person-group-type="author"><name name-style="western"><surname>Alexander</surname><given-names>C. P.</given-names></name></person-group><year>1920</year><article-title>The crane-flies of New York. Part II. Biology and phylogeny.</article-title><source>Memoirs, Cornell University Agricultural Experiment Station</source><volume>38</volume><fpage>691</fpage><lpage>1133</lpage></element-citation></ref><ref id="B5930913"><element-citation xmlns:xlink="http://www.w3.org/1999/xlink" publication-type="chapter" xlink:type="simple"><person-group person-group-type="author"><name name-style="western"><surname>Young</surname><given-names>C. W.</given-names></name></person-group><year>2004</year><chapter-title><tp:taxon-name><tp:taxon-name-part taxon-name-part-type="class">Insecta</tp:taxon-name-part></tp:taxon-name>: <tp:taxon-name><tp:taxon-name-part taxon-name-part-type="order">Diptera</tp:taxon-name-part></tp:taxon-name>, <tp:taxon-name><tp:taxon-name-part taxon-name-part-type="family">Tipulidae</tp:taxon-name-part></tp:taxon-name></chapter-title><person-group person-group-type="editor"><name name-style="western"><surname>Yule</surname><given-names>C. M.</given-names></name><name name-style="western"><surname>Sen</surname><given-names>Y. H.</given-names></name></person-group><source>Freshwater invertebrates of the Malaysian region</source><publisher-name>Academy of Sciences Malaysia</publisher-name><publisher-loc>Kuala Lumpur</publisher-loc><size units="page">774-784</size></element-citation></ref><ref id="B5930816"><element-citation xmlns:xlink="http://www.w3.org/1999/xlink" publication-type="website" xlink:type="simple"><person-group person-group-type="author"><name name-style="western"><surname>Oosterbroek</surname><given-names>P.</given-names></name></person-group><article-title>Catalogue of the craneflies of the World (<tp:taxon-name><tp:taxon-name-part taxon-name-part-type="order">Diptera</tp:taxon-name-part></tp:taxon-name>, <tp:taxon-name><tp:taxon-name-part taxon-name-part-type="superfamily">Tipuloidea</tp:taxon-name-part></tp:taxon-name>: <tp:taxon-name><tp:taxon-name-part taxon-name-part-type="family">Pediciidae</tp:taxon-name-part></tp:taxon-name>, <tp:taxon-name><tp:taxon-name-part taxon-name-part-type="family">Limoniidae</tp:taxon-name-part></tp:taxon-name>, <tp:taxon-name><tp:taxon-name-part taxon-name-part-type="family">Cylindrotomidae</tp:taxon-name-part></tp:taxon-name>, <tp:taxon-name><tp:taxon-name-part taxon-name-part-type="family">Tipulidae</tp:taxon-name-part></tp:taxon-name>)</article-title><uri xlink:type="simple">https://ccw.naturalis.nl/index.php</uri><date-in-citation content-type="access-date">2020-06-30T00:00:00+03:00</date-in-citation></element-citation></ref><ref id="B5930735"><element-citation xmlns:xlink="http://www.w3.org/1999/xlink" publication-type="chapter" xlink:type="simple"><person-group person-group-type="author"><name name-style="western"><surname>Alexander</surname><given-names>C. P</given-names></name><name name-style="western"><surname>Alexander</surname><given-names>M. M.</given-names></name></person-group><year>1973</year><chapter-title>Families <tp:taxon-name><tp:taxon-name-part taxon-name-part-type="family">Trichoceridae</tp:taxon-name-part></tp:taxon-name> and <tp:taxon-name><tp:taxon-name-part taxon-name-part-type="family">Tipulidae</tp:taxon-name-part></tp:taxon-name></chapter-title><person-group person-group-type="editor"><name name-style="western"><surname>Delfinado</surname><given-names>M. D.</given-names></name><name name-style="western"><surname>Hardy</surname><given-names>D. E.</given-names></name></person-group><source>A catalog of the <tp:taxon-name><tp:taxon-name-part taxon-name-part-type="order">Diptera</tp:taxon-name-part></tp:taxon-name> of the Oriental region</source><volume>1</volume><publisher-name>University Press of Hawaii</publisher-name><publisher-loc>Honolulu</publisher-loc><size units="page">10-224</size></element-citation></ref><ref id="B5930833"><element-citation xmlns:xlink="http://www.w3.org/1999/xlink" publication-type="chapter" xlink:type="simple"><person-group person-group-type="author"><name name-style="western"><surname>Oosterbroek</surname><given-names>P.</given-names></name><name name-style="western"><surname>Theowald</surname><given-names>B.</given-names></name></person-group><year>1992</year><chapter-title>Family <tp:taxon-name><tp:taxon-name-part taxon-name-part-type="family">Tipulidae</tp:taxon-name-part></tp:taxon-name></chapter-title><person-group person-group-type="editor"><name name-style="western"><surname>Soós</surname><given-names>Á.</given-names></name><name name-style="western"><surname>Papp</surname><given-names>L.</given-names></name><name name-style="western"><surname>Oosterbroek</surname><given-names>P.</given-names></name></person-group><source>Catalogue of Palaearctic <tp:taxon-name><tp:taxon-name-part taxon-name-part-type="order">Diptera</tp:taxon-name-part></tp:taxon-name>.</source><volume>Volume 1</volume><publisher-name>Hungarian Natural History Museum</publisher-name><publisher-loc>Budapest</publisher-loc><size units="page">56-178</size></element-citation></ref></ref-list></tp:taxon-treatment>
